# Supplementary material for: Unistrand piRNA clusters are an evolutionarily conserved mechanism to suppress endogenous retroviruses across the Drosophila genus
Source: Nat Commun. 2023 Nov 13;14:7337. doi: 10.1038/s41467-023-42787-1 (PMC10643416; doi:10.1038/s41467-023-42787-1)
Supplement: Supplementary file 6 — Supplementary Data 3 [file 41467_2023_42787_MOESM6_ESM.xlsx]

## Sheet: te_coverage
TE/Assembly	Ccos-d101g	Daca-d101g	Dalb-GCF_009650485	Damb-d101g	Dame-d101g	Dana-d101g	Dana-d15genomes	Dana-droAna2	Dana-GCF_003285975	Dana-GCF_017639315	Dara-d101g	Dari-GCF_001654025	Dath-GCA_008121215	Dazt-GCA_005876895	Dbia-d101g	Dbia-d15genomes	Dbia-GCF_000233415	Dbia-GCF_018148935	Dbif-GCA_009664405	Dbip-d101g	Dbip-d15genomes	Dbip-GCF_000236285	Dbip-GCF_018153845	Dbir-GCA_008042755	Dboc-d101g	Dbro-d101g	Dbun-GCA_008042815	Dbus-GCF_011750605	Dcard-d101g	Dcarr-d101g	Ddun-d101g	Dele-d101g	Dele-GCF_000224195	Dele-GCF_018152505	Dequ-d101g	Derc-d101g	Dere-d101g	Dere-d15genomes	Dere-droEre1	Dere-GCF_003286155	Deug-d101g	Deug-d15genomes	Deug-GCF_000236325	Deug-GCF_018153835	Dezo_mas-d101g	Dfic-d101g	Dfic-GCF_000220665	Dfic-GCF_018152265	Dfun-d101g
DNA	64656	0	216295	90259	261605	204739	195473	303212	231532	903662	27968	0	333626	102712	20569	6842	22363	9605	125402	422657	523994	358590	284817	43592	19586	435780	104591	46299	0	27459	26791	66419	58750	80741	23511	0	0	0	0	0	161071	148916	154668	160715	1016306	271595	202139	107288	0
DNA/Academ-1	170023	0	0	0	0	0	0	0	0	0	0	0	0	0	0	0	0	0	0	0	28866	28249	0	0	0	0	0	0	0	0	0	0	0	0	0	0	0	0	0	0	0	0	0	0	0	0	0	0	0
DNA/Academ-H	0	0	0	0	0	0	0	0	0	0	0	0	0	0	0	0	0	0	0	0	0	0	0	0	0	0	0	0	0	0	0	0	0	0	0	0	0	0	0	0	0	0	0	0	0	0	0	0	0
DNA/CMC-Chapaev	40913	0	0	0	0	0	0	0	0	0	0	0	0	0	0	0	0	0	0	0	0	0	0	0	0	0	0	0	0	0	0	0	0	0	0	0	0	0	0	0	0	0	0	0	0	0	0	0	0
DNA/CMC-Chapaev-3	348856	0	0	18594	0	43773	21671	8892	48837	18626	0	0	80743	87627	0	0	0	0	0	27373	0	0	14394	0	0	0	0	0	0	0	0	0	0	0	195221	0	0	0	0	0	0	0	0	0	0	48332	44168	48318	0
DNA/CMC-EnSpm	242592	92875	122565	64857	0	40453	0	23516	63183	64502	164012	0	276592	371169	0	61593	20858	7874	172523	102507	44891	50142	152451	0	23775	25914	32010	0	145643	69433	0	12740	22210	72761	94886	0	18873	0	0	0	172938	47846	142	53709	196174	175839	24696	90102	0
DNA/CMC-Transib	862944	0	115182	274237	0	316532	311999	429533	531362	506083	46064	34058	381711	791299	314300	409081	242750	298954	899697	1525980	922099	1280570	1432360	886079	248225	76319	22880	97446	331046	687329	74477	444616	246365	672416	670364	68917	7422	0	11986	21131	96510	240832	63556	194441	0	187585	451662	159789	29063
DNA/Crypton	0	0	0	0	0	0	0	0	0	0	0	0	0	0	0	0	0	0	0	0	0	0	0	0	0	0	0	0	0	0	0	0	0	0	0	0	0	0	0	0	0	0	0	0	0	0	0	0	0
DNA/Crypton-C	0	0	0	0	0	0	0	0	0	0	0	0	0	0	0	0	0	0	0	0	0	0	0	0	0	0	0	0	0	0	0	0	0	0	0	0	0	0	0	0	0	0	0	0	0	0	0	0	0
DNA/Crypton-F	0	0	0	0	0	0	0	0	0	0	0	0	0	0	0	0	0	0	0	0	0	0	0	0	0	0	0	0	0	0	0	0	0	0	0	0	0	0	0	0	0	0	0	0	0	0	0	0	0
DNA/Crypton-H	0	0	0	0	0	0	0	0	0	0	0	0	0	0	0	0	0	0	0	0	0	0	0	0	0	0	0	0	0	5589	0	0	0	0	0	0	0	0	0	0	0	0	21705	0	0	0	0	0	0
DNA/Crypton-S	0	0	0	0	0	0	0	0	0	0	0	0	0	0	0	0	0	0	0	0	14829	0	0	0	0	0	0	0	0	0	0	0	0	0	0	0	0	0	0	0	0	0	0	0	0	0	0	0	0
DNA/Crypton-V	0	0	0	0	0	0	0	0	0	0	77597	0	0	0	0	0	0	0	0	0	0	0	0	0	0	0	0	0	0	0	0	0	0	0	0	0	0	0	0	0	0	0	0	0	50642	0	0	0	0
DNA/Dada	0	0	0	0	0	0	0	0	0	0	0	0	0	0	0	0	0	0	0	0	0	0	0	0	0	0	0	0	0	0	0	0	0	0	0	0	0	0	0	0	0	0	0	0	0	0	0	0	0
DNA/Ginger-1	0	0	0	0	0	0	0	0	0	0	0	0	0	0	0	0	0	0	0	0	0	0	0	0	0	0	0	8731	0	12943	0	0	0	0	0	0	0	0	0	0	0	0	0	0	0	0	0	0	0
DNA/hAT	0	0	4530	0	0	0	1776	0	0	0	0	0	13474	0	0	0	0	0	32995	0	0	0	0	0	0	28113	0	0	0	60341	15504	58586	60065	52311	156179	0	0	0	0	0	0	0	0	0	0	12490	0	19476	0
DNA/hAT-Ac	2605605	43045	141963	866249	0	154822	258713	273613	760471	237048	93981	105171	505966	1123120	65302	54668	45168	50693	150160	1249317	282822	540632	1965408	72526	620897	6159	0	38456	23610	156365	41536	77305	75538	88744	601118	45127	18389	7818	7693	9832	45306	39387	42128	54930	19936	208902	178364	236695	110987
DNA/hAT-Blackjack	592649	0	329984	26370	10360	18770	23914	19852	24274	24626	68589	350290	120228	100251	30263	21250	18745	30276	90374	189529	319562	149042	234464	20764	64069	47964	0	26235	155794	75802	1668179	0	0	0	253673	9335	0	0	0	0	28887	27507	29815	33166	30116	250170	90284	206573	28143
DNA/hAT-Charlie	462926	0	9063	76392	0	26523	44677	57786	62333	62348	0	0	31221	0	0	0	0	0	0	112068	33345	74195	104608	0	37933	0	0	13777	0	0	0	0	0	0	0	0	0	0	0	0	0	0	0	0	0	12888	23439	9705	0
DNA/hAT-hAT19	0	0	0	0	0	0	11372	16882	12481	26985	0	0	0	0	0	0	0	0	0	0	0	0	0	0	38139	23696	0	0	0	0	0	0	0	0	0	0	0	0	0	0	0	0	0	0	0	51244	64584	65209	0
DNA/hAT-hATm	404550	0	24929	0	0	0	43139	0	67274	50095	0	0	0	98599	0	18571	0	0	0	56071	44849	5504	56076	0	22325	0	0	0	0	0	0	9752	0	0	117906	0	0	0	0	0	0	0	0	0	0	12144	0	12140	0
DNA/hAT-hATx	715036	0	0	0	0	0	0	0	0	0	0	0	0	0	0	0	0	0	0	0	0	0	0	0	0	0	0	0	0	0	0	0	0	0	0	0	0	0	0	0	0	0	0	0	0	0	0	0	0
DNA/hAT-hobo	693931	0	153988	174770	7375	718101	264436	270081	461211	770552	167140	29637	416588	193404	12814	10223	0	12844	78875	1191276	431913	454957	543351	53627	170519	10757	0	4098	88832	463137	104601	0	0	0	569291	6203	0	0	0	0	0	0	0	0	647722	142349	87210	198652	0
DNA/hAT-Pegasus	19736	0	27358	0	0	0	11352	49835	52801	52000	3916	222975	197078	288974	0	16576	0	18272	13073	1476926	107941	167475	3421876	0	89346	0	0	0	916843	63657	0	0	10843	0	1403626	0	0	0	0	0	7648	8490	0	4688	3254855	27959	0	28245	0
DNA/hAT-Tag1	35542	0	0	0	0	0	0	0	0	18900	0	0	0	0	0	0	0	0	0	0	0	0	0	0	4764	0	0	0	0	0	0	0	0	0	0	0	0	0	0	0	0	0	0	0	0	0	0	0	0
DNA/hAT-Tip100	592499	0	191245	3410	0	266080	282255	87249	85526	80390	27682	44520	647346	130191	48922	49216	23493	35210	7932	214461	215544	101391	339845	6975	43772	14565	211590	14881	148124	138072	25931	14760	13426	14766	309635	26281	4006	11028	1246	4651	1377	4905	6774	5091	0	197091	151753	361640	9901
DNA/IS3EU	0	0	0	0	0	0	0	0	0	0	0	0	0	0	0	0	0	0	0	0	0	0	0	0	0	0	0	15070	0	0	0	0	0	0	0	0	0	0	0	0	0	0	0	0	0	0	0	0	0
DNA/Kolobok-Hydra	19010	0	0	0	0	232111	157822	139137	275149	144074	24134	0	25257	0	46419	48736	7484	0	0	338013	221290	208365	12829	51025	170195	0	0	8992	0	170810	20613	112548	165079	129478	51645	40993	0	0	0	0	0	0	0	0	0	59798	100662	80099	0
DNA/Kolobok-T2	0	0	0	0	0	0	0	0	0	0	0	0	0	0	0	0	0	0	0	0	0	0	0	0	0	13090	0	0	0	0	0	0	0	0	0	0	0	0	0	0	0	0	0	0	0	0	0	0	0
DNA/Maverick	10347	8034	383715	130891	0	125682	219554	145112	211059	212475	830672	0	220634	1744850	3806896	3835633	2901430	3789971	452667	844209	458082	244154	851743	334450	605609	12245	731932	0	0	337839	250529	718892	331565	493249	0	93191	901	1042	868	10590	2425355	3550518	2118740	2373759	222916	0	28886	180843	0
DNA/Merlin	0	0	0	0	0	0	0	0	0	0	0	0	25186	0	0	0	0	0	0	0	0	0	0	0	25475	11272	0	0	23248	0	0	0	0	0	12432	0	0	0	0	0	0	0	0	0	23575	24219	62012	23362	0
DNA/MULE-MuDR	0	9753	8458	0	24687	15083	0	109023	0	15853	0	0	209008	136287	0	0	0	0	0	0	0	0	0	0	28107	14602	10018	0	58970	32671	0	0	0	0	71809	0	0	0	0	0	0	0	0	0	14523	23769	0	25382	0
DNA/MULE-NOF	19971	0	118881	4810	0	183471	165015	149473	116812	137838	0	0	0	0	165694	83761	6535	134133	0	30086	28242	28651	30594	180980	0	0	0	0	0	153796	0	0	0	0	0	0	98470	72509	88195	106873	0	0	0	0	0	189402	18945	30609	0
DNA/Novosib	49515	0	0	0	0	0	0	0	0	0	0	0	0	0	0	0	0	0	0	0	0	0	0	0	0	0	0	0	0	0	0	0	0	0	0	0	0	0	0	0	0	0	0	0	0	0	0	0	0
DNA/P	276562	0	200179	512543	196075	0	0	24675	28129	16342	947	168969	148115	115336	35014	28696	15456	31320	107398	586509	274206	435734	220197	46789	73084	33636	36067	0	124936	351203	34355	0	63974	0	107129	0	277553	254141	61465	271564	0	0	0	0	293691	61552	55777	46795	0
DNA/PIF-Harbinger	307175	0	20104	45971	0	0	0	0	0	8208	0	5439	592798	742648	306633	267422	116766	188201	96218	42436	65272	59058	45472	191155	60373	56139	65570	0	0	875294	0	124283	121495	155442	98403	0	0	0	0	0	0	0	0	0	0	0	38014	0	5624
DNA/PIF-ISL2EU	0	0	0	0	0	0	0	0	0	0	0	0	0	0	0	0	0	0	0	0	0	0	0	0	0	0	0	0	0	0	0	0	0	0	0	0	0	0	0	0	0	0	0	0	0	0	0	0	0
DNA/PIF-Spy	0	23668	0	0	0	0	0	0	0	0	0	0	0	0	0	0	0	0	0	0	0	0	0	0	0	0	0	0	0	0	0	0	0	0	0	0	0	0	0	0	0	0	0	0	0	0	0	0	0
DNA/PiggyBac	406223	0	58807	11333	0	88866	63589	134843	125950	119855	23749	0	18042	17636	28862	25639	66077	43303	8830	87529	42555	109219	85177	0	117888	22996	0	4245	71584	32214	42027	0	0	0	111003	71175	0	0	0	0	0	41608	48215	45796	236807	44787	92764	42400	0
DNA/Sola-1	23179	9365	152121	0	0	0	0	0	0	0	0	0	0	0	0	0	0	0	0	22760	21866	28427	24271	0	0	0	9296	0	0	0	0	0	0	0	6592	0	0	0	0	0	0	0	9405	0	0	50514	0	47439	0
DNA/Sola-2	4808	0	0	26553	0	0	0	0	0	0	0	0	18242	32383	0	2779	11699	18493	0	0	41217	0	0	0	0	7514	0	0	0	0	0	0	0	0	0	0	0	0	0	0	0	0	0	0	0	0	0	0	0
DNA/Sola-3	0	0	0	0	0	0	0	0	0	0	0	0	0	0	0	0	0	0	7873	0	0	0	0	0	0	0	0	0	0	0	0	0	0	0	0	0	0	0	0	0	0	0	0	0	0	0	0	0	0
DNA/TcMar	0	0	0	0	0	0	0	0	0	86138	0	0	0	0	0	0	0	0	0	0	0	0	0	0	0	0	0	0	0	11041	30865	0	0	0	0	0	0	0	0	0	0	0	0	0	0	0	0	0	0
DNA/TcMar-Ant1	0	0	0	0	0	0	0	0	0	0	0	0	0	0	0	0	0	0	0	0	0	0	0	0	0	0	0	0	0	0	0	0	0	0	0	0	0	0	0	0	0	0	0	0	0	0	0	0	0
DNA/TcMar-Cweed	0	0	35960	0	0	0	0	0	0	0	0	0	0	0	0	0	0	0	0	0	0	0	0	0	0	0	0	0	0	0	0	0	0	0	0	0	0	0	0	0	0	0	0	0	0	0	0	0	0
DNA/TcMar-Fot1	0	0	0	0	0	891164	503	1672798	587400	936292	0	0	0	9816	0	0	0	0	0	0	0	0	0	0	0	0	0	0	0	0	0	0	0	0	0	0	0	0	0	0	0	0	0	0	0	44045	0	44041	0
DNA/TcMar-ISRm11	25864	0	0	0	0	0	0	0	0	0	0	0	0	0	0	0	0	0	0	0	0	0	0	0	0	0	0	0	0	0	0	0	0	0	0	0	0	0	0	0	0	0	0	0	0	0	0	0	0
DNA/TcMar-m44	0	0	0	0	0	0	0	0	0	0	0	0	0	0	0	0	0	0	0	0	0	0	0	0	0	0	0	0	0	0	0	0	0	0	0	0	0	0	0	0	0	0	0	0	0	0	37170	0	0
DNA/TcMar-Mariner	3877119	0	163958	83385	0	910607	433601	430351	1413548	1039937	76122	10378	95797	53805	430047	1193881	871670	482802	283490	492232	316317	316803	347261	50071	206708	0	14495	0	100571	1118304	161146	139262	175036	229267	28666	1506671	142749	489697	224299	743802	320450	141593	201165	295207	0	452112	544975	512245	59773
DNA/TcMar-Pogo	42244	0	0	0	0	0	0	0	0	0	0	115733	0	0	0	0	0	0	0	21329	23110	0	0	0	0	37342	0	0	0	0	0	0	0	0	42079	35322	0	0	0	0	0	31570	0	19328	38201	216269	0	17558	0
DNA/TcMar-Sagan	0	0	0	0	0	0	0	0	0	0	0	0	0	0	0	0	0	0	0	0	0	0	0	0	0	0	0	0	0	0	0	0	0	0	0	0	0	0	0	0	0	0	0	0	0	0	0	0	0
DNA/TcMar-Stowaway	0	0	0	0	0	0	0	0	0	0	0	0	0	0	0	0	0	0	0	0	0	0	0	0	0	0	0	0	0	0	0	0	0	0	0	0	0	0	0	0	0	0	0	0	0	0	0	0	0
DNA/TcMar-Tc1	5413503	27377	236785	525096	88135	548404	553273	669622	718856	638349	733506	253962	892350	945473	221189	314703	187737	280031	1584889	755338	719282	565841	721770	340194	521072	222209	234715	53229	356288	935886	299657	223719	93968	193178	2034845	552601	889414	224340	187542	211453	307076	409155	383021	450264	370094	511951	491936	583855	325384
DNA/TcMar-Tc2	0	0	0	0	0	0	0	0	0	0	0	0	0	0	0	0	0	0	0	0	0	0	0	0	0	0	0	0	0	0	0	0	0	0	0	0	0	0	0	0	0	0	0	0	0	0	0	0	0
DNA/TcMar-Tc4	828226	0	0	0	0	23211	0	0	0	0	0	56518	0	0	0	0	0	0	0	0	0	10609	0	0	0	0	0	8918	0	0	0	0	0	0	0	0	0	0	0	0	0	0	0	0	0	0	0	0	0
DNA/TcMar-Tigger	487746	0	36660	0	0	0	0	0	0	0	0	113710	8375	0	0	0	0	0	31545	11083	9216	5363	11085	0	0	0	0	0	0	7507	140514	0	0	0	34197	51305	21834	22853	21740	14923	0	0	0	0	96368	4116	0	0	0
DNA/Zator	0	0	16484	7210	0	5182	9342	0	54872	10971	0	0	0	0	8310	0	6206	10843	7089	269562	5495	7652	7739	0	0	0	0	0	0	0	0	0	0	0	17923	0	0	0	0	0	0	0	0	0	0	9032	0	4367	0
DNA/Zisupton	0	17640	32819	0	0	0	0	0	0	0	0	0	0	0	0	0	0	0	0	0	0	0	0	0	0	0	0	0	0	0	0	0	0	0	0	0	0	0	0	0	0	0	0	0	0	0	0	0	0
DNA?/hAT	0	0	0	0	0	0	0	0	0	0	0	25077	0	6042	0	0	0	0	0	0	49342	0	0	0	41155	0	0	0	0	0	0	0	0	0	0	0	0	0	0	0	0	0	0	0	0	14833	5093	5765	0
LINE	0	0	0	0	0	33504	119344	0	0	0	0	0	24106	0	232858	0	6816	0	33822	1266285	1181115	36353	1268234	0	0	0	35484	0	0	0	0	71026	0	0	19518	0	0	0	30542	0	195811	0	0	0	0	0	0	0	0
LINE/CR1	1297302	2886	311601	2130461	831059	4693348	3172999	6872492	6374753	7492976	1582546	53213	4536043	3411465	3126634	2729020	2519301	4201183	2671369	3852796	1698647	3322076	3742863	2504411	2517881	1927228	1024800	184794	396483	1411225	1071228	1494282	1292425	1376113	5258929	1695060	177980	123197	283749	210218	403068	1281675	973364	355186	957732	705141	582047	700503	331295
LINE/CRE	0	0	0	0	0	0	0	0	0	0	0	0	0	0	0	0	0	0	0	0	0	0	0	0	0	0	0	0	0	0	0	0	0	0	0	0	0	0	0	0	0	0	0	0	0	0	0	0	0
LINE/CRE-Ambal	0	0	0	0	0	0	0	0	0	0	0	0	0	0	0	0	0	0	0	0	0	0	0	0	0	0	0	0	0	0	0	0	0	0	0	0	0	0	0	0	0	0	0	0	0	0	0	0	0
LINE/Dong-R4	0	0	0	0	0	0	0	0	0	0	0	0	0	0	0	0	0	0	0	0	0	0	0	0	0	0	0	0	0	0	0	0	0	0	0	0	0	0	0	0	0	0	0	0	0	0	0	0	0
LINE/Dualen	0	0	0	0	0	0	0	0	0	0	0	0	0	54348	0	0	0	0	0	0	0	0	0	0	0	0	0	0	0	0	0	0	0	0	0	0	0	0	0	0	0	0	0	0	0	0	0	0	0
LINE/I	1709969	0	83241	0	27614	598876	665844	519389	712228	628552	31351	0	493041	1234414	631570	621716	316093	738981	167118	983566	791867	655464	952572	202650	66121	0	186527	86210	0	437974	0	127755	82840	131559	957482	1008771	33002	67868	29383	80900	676828	632097	573205	701105	215104	333688	357128	247150	100643
LINE/I-Jockey	3365379	328906	979682	996695	1086537	2999159	5530640	6431467	6148136	6149391	722152	165772	1233692	2589253	1762011	1037346	793403	2048277	1094333	5989518	3729742	3404571	6005903	823075	896091	1480314	210262	668609	198675	4912597	446745	1888697	1436330	1915602	2183080	11890681	7238627	1289102	6482673	2181302	2138633	2746759	1826864	2230123	1742147	2464883	1559735	2615225	600385
LINE/L1	17887	0	0	0	0	0	288174	0	0	0	0	0	32737	99678	0	0	0	0	0	14704	58399	0	1699	130683	0	14331	0	0	0	17607	0	0	0	0	22814	197627	0	0	0	21413	0	0	0	0	20121	0	22985	70031	0
LINE/L1-Tx1	52982	0	33252	0	0	0	0	0	0	0	0	0	0	0	0	0	0	0	1407	0	0	0	0	0	0	0	0	0	0	0	0	0	0	0	0	0	0	0	0	0	0	0	0	0	0	0	0	0	0
LINE/L2	20997	9914	18684	554460	0	0	0	0	0	0	0	0	390643	307464	332618	233866	153464	309897	773274	0	0	0	0	146581	396088	0	10078	0	235792	120933	0	877861	775596	861199	148215	0	17196	10768	6916	11233	12132	0	0	0	37091	25052	30743	0	74296
LINE/Penelope	0	0	0	0	132825	0	0	0	0	0	0	0	0	6182	0	0	0	0	0	0	0	0	0	0	0	4237	0	0	0	187177	13021	234815	199486	294391	78225	0	0	0	0	0	0	0	0	0	383668	0	15098	0	15678
LINE/R1	923297	1438329	1502413	1035479	1713252	429136	794598	1181304	1436866	1216701	1429557	91258	1115482	1490174	1082089	1443403	799827	1127370	1746462	1376308	970235	898495	1564558	631684	1066536	820023	0	62153	189379	1573682	338718	474053	283216	551549	2215103	2012548	234921	404467	301953	418606	462559	619242	319065	668550	1096803	852293	339250	924273	682606
LINE/R1-LOA	6579560	0	669756	1830732	0	1352835	2127652	2176146	3133722	2594160	464950	0	3610034	4497156	126802	185710	32129	138529	6834530	627491	447185	796073	757691	957223	3798757	281192	764101	316167	233753	443606	847708	1279897	751098	1244895	25590	85458	0	0	0	0	0	0	0	0	0	816101	558427	686271	0
LINE/R2	0	0	267776	0	0	8494	0	0	0	0	0	0	0	42625	0	0	0	0	30629	0	50672	0	0	0	0	0	0	0	0	33990	8149	0	0	0	159753	0	0	0	0	0	0	0	0	0	0	145554	0	0	0
LINE/R2-NeSL	0	0	0	0	0	0	0	0	0	0	0	0	0	0	0	0	0	0	0	0	0	0	0	0	0	0	0	0	0	0	0	0	0	0	0	0	0	0	0	0	0	0	0	0	0	0	0	0	0
LINE/Rex-Babar	0	0	0	0	0	0	0	0	0	0	0	0	0	0	0	0	0	0	0	0	0	0	0	0	0	0	0	0	0	0	0	0	0	0	0	0	0	0	0	0	0	0	0	0	0	0	0	0	0
LINE/RTE	7193	0	0	0	0	0	0	0	0	0	0	0	0	0	0	0	0	0	0	0	0	0	0	0	0	0	0	0	0	0	0	0	0	0	0	0	0	0	0	0	0	0	0	0	0	0	0	0	0
LINE/RTE-BovB	5055400	0	168004	0	0	244181	307373	440801	293586	716715	90120	0	23848	0	271175	327576	168344	261265	0	119546	183317	210848	115198	0	83727	10508	0	23955	144963	0	182273	0	0	0	0	0	0	0	0	0	0	0	0	0	0	345911	396488	297468	0
LINE/RTE-RTE	0	0	0	0	0	0	0	0	0	0	0	0	0	0	0	0	0	209751	0	0	0	0	0	0	0	0	0	0	0	0	0	0	0	0	0	0	0	0	0	0	0	0	0	0	0	0	0	0	0
LINE/RTE-X	120950	0	0	0	0	0	0	0	0	0	0	0	155828	53260	16014	19100	0	34454	0	0	0	0	0	0	0	0	0	0	93096	132852	0	0	9426	0	0	0	0	0	0	0	0	0	0	0	0	0	0	0	0
LINE/Tad1	0	0	0	0	0	0	0	0	0	0	0	0	0	0	0	0	0	0	0	0	0	0	0	0	0	0	0	0	0	0	0	0	0	0	0	0	0	0	0	0	0	0	0	0	0	0	0	0	0
LTR	0	0	0	94142	0	0	10824	0	550318	1306637	0	0	0	26574	58124	27843	0	112011	0	27484	0	0	27635	0	0	0	0	0	0	0	900680	0	0	0	9975	0	0	0	0	0	5868	154292	0	0	32737	0	26743	0	0
LTR/Caulimovirus	0	0	0	0	0	13908	0	9307	11098	8756	0	0	0	0	0	0	0	0	0	0	0	0	0	0	0	0	0	0	0	0	0	0	0	0	0	0	0	0	0	0	0	0	0	0	0	0	0	0	0
LTR/Copia	478099	0	1850782	406971	152778	838887	946385	1089390	2700804	1901363	582266	0	397536	523833	895793	308154	357863	655768	512434	620341	492545	184555	619337	111627	403338	211445	0	44286	1492892	723082	323381	365733	37005	368373	3496648	1931173	0	0	0	26056	435423	791438	460780	459394	2217387	626444	256878	629795	136945
LTR/DIRS	0	0	0	0	0	0	0	0	0	0	0	0	0	2855	0	0	0	0	0	0	0	0	0	0	30186	0	0	18157	0	0	0	0	0	0	0	0	0	0	0	0	16952	0	0	0	0	0	0	0	0
LTR/ERV1	0	56792	98512	41893	0	0	0	0	0	15821	0	0	5565	0	0	0	0	0	0	0	0	0	0	0	0	2642	0	0	0	0	0	0	0	0	0	0	0	0	0	0	0	0	0	0	0	0	0	0	0
LTR/ERV4	0	0	0	0	0	0	0	0	0	0	0	0	0	0	0	0	0	0	0	0	0	0	0	0	0	0	0	0	0	0	0	0	0	0	0	0	0	0	0	0	0	0	0	0	0	0	0	0	0
LTR/ERVK	8182	0	0	5874	112654	0	0	0	0	0	0	0	0	0	0	0	0	0	0	1439650	0	0	71511	52319	0	3399	0	355913	0	0	0	0	0	0	50822	0	0	0	0	0	0	0	0	0	0	0	0	0	0
LTR/ERVL	0	0	0	0	0	0	0	0	0	0	0	0	0	0	0	0	0	0	0	0	0	0	0	0	0	0	0	0	0	0	0	0	0	0	0	0	0	0	0	0	0	14869	0	0	0	0	0	0	0
LTR/ERVL-MaLR	0	0	0	0	0	0	0	0	0	0	0	0	0	0	0	0	0	0	0	0	0	0	0	0	0	0	0	0	0	0	0	0	0	0	0	0	0	0	0	0	0	0	0	0	0	0	5302	0	0
LTR/Gypsy	5083794	60564	3218454	7994867	6098038	12242972	16173533	22741166	24437878	24243565	9159055	226177	13102464	21628565	18316161	17670279	9865629	18598742	17402607	11807430	8896373	5165070	12537989	3975739	11452887	5626678	2088196	553738	8060759	25212815	3992053	16687355	12223601	19907371	22738281	13783654	4254409	4708891	10721331	14501162	9953432	9141555	6577344	8414559	13591118	8916525	3244516	8787911	4537017
LTR/Ngaro	0	0	0	0	0	0	0	0	0	0	0	0	0	0	0	0	0	0	0	0	0	0	0	0	0	0	477965	0	0	10106	0	0	0	0	0	0	0	0	0	0	0	0	0	7732	0	0	0	21942	0
LTR/Pao	4470367	0	1408413	6368501	1657777	11297724	13602050	19007327	18686102	18281186	2087973	97034	10296727	20368831	3080033	3471654	1744625	3089274	11602115	9655838	6602905	5322037	9271099	2924207	5197969	3055812	1108883	139260	1961432	12262950	1737112	5038133	3300287	5156183	13212403	1315815	909374	949603	1726614	1917223	7331363	6596824	4469658	8858363	3302419	5859338	2421201	5817876	2126458
RC/Helitron	15602124	258243	4356498	3424595	15091968	4900039	5663656	3569035	9179866	6442550	8695619	1087016	5062301	4967519	5363717	4294469	5147023	4561686	11209297	6635538	7155511	7194516	4285455	1684142	1576739	1717777	802512	295329	11586722	13138334	4927814	1363423	1592856	1114032	4095909	891126	1011886	664233	1463072	1833422	1312711	577782	2743377	1442963	6015248	4045774	3795214	3902106	10174942
RC/Helitron-2	0	0	0	0	0	0	0	0	0	0	0	0	0	0	0	0	0	0	0	0	0	0	0	0	0	0	0	0	0	0	0	0	0	0	0	0	0	0	0	0	0	0	0	0	0	0	0	0	0
Retroposon/L1-derived	0	0	0	0	0	0	0	0	0	0	0	0	0	0	0	0	0	0	0	0	0	0	0	0	0	0	0	0	0	0	0	0	0	0	0	0	0	0	0	0	0	0	0	0	0	0	0	0	0
Satellite	154216	4572	0	937986	0	221505	397777	241072	454563	568786	0	0	56354	0	209977	776558	407388	928901	0	6301266	464932	187951	6186652	0	202870	0	0	0	0	7372584	0	30179	116157	8416	0	1072764	481592	711195	695870	1065988	3502994	3115882	1264291	3177146	1665	0	19770	0	31091
Satellite/centromeric	0	0	0	0	0	0	0	0	0	0	0	0	0	0	0	0	0	0	0	0	0	0	0	0	0	0	0	0	0	0	0	0	0	0	0	0	0	0	0	0	0	0	0	0	0	0	0	0	0
SINE	0	0	0	0	0	0	0	0	0	0	0	0	0	0	0	0	0	0	0	0	0	0	0	0	0	0	0	0	0	0	0	0	0	0	0	0	0	0	0	0	0	0	0	0	0	0	0	0	0
SINE/5S	0	0	0	0	0	0	0	0	0	0	0	0	0	16238	0	0	0	0	18469	0	0	0	0	0	0	0	0	0	0	0	0	0	0	46927	0	0	0	0	18529	0	0	0	0	0	0	0	0	43708	0
SINE/B2	0	0	0	0	0	0	0	0	0	0	0	0	0	0	0	0	0	0	0	0	0	0	0	0	0	0	0	0	0	0	0	0	0	0	0	0	0	0	0	0	0	0	0	0	0	0	0	0	0
SINE/ID	0	0	0	0	0	0	6257	7220	7793	7038	0	3489	0	0	0	3709	2103	0	2904	0	0	0	0	0	0	4929	0	0	0	0	0	0	0	0	4811	0	0	0	0	0	0	0	0	0	0	4881	0	0	0
SINE/MIR	0	0	0	0	0	0	0	0	0	0	0	0	0	0	0	0	0	0	0	0	0	0	0	0	0	0	0	0	0	0	0	0	0	0	0	0	0	0	0	0	0	0	0	0	0	0	0	0	0
SINE/tRNA	0	1838	2728	41476	0	0	293558	2529	0	0	0	0	4243	6349	0	42214	26060	0	0	0	0	7701	2983	2669	17709	2629	0	0	0	0	9402	0	0	0	16006	0	3057	0	0	0	0	4716	0	0	0	3104	20032	0	6258
SINE/tRNA-Core-RTE	0	0	0	0	0	0	0	0	0	0	0	0	0	0	0	0	0	0	0	0	0	0	0	0	0	0	0	0	0	0	0	0	0	0	0	0	0	0	0	0	0	0	0	0	0	0	0	0	0
SINE/tRNA-Deu	0	0	0	0	0	0	0	0	0	0	0	0	0	0	0	0	0	0	0	0	0	0	0	0	0	0	0	0	0	0	0	0	0	0	0	0	0	0	0	0	0	0	0	0	0	0	0	0	0
SINE/tRNA-L2	0	0	0	0	0	0	0	0	0	0	0	0	0	0	0	0	0	0	0	0	0	0	0	0	0	0	0	0	0	0	0	0	0	0	0	0	0	0	0	0	0	0	0	0	0	0	0	0	0
SINE/tRNA-Meta	0	0	0	0	0	0	0	0	0	0	0	0	0	0	0	0	0	0	0	0	0	0	0	0	0	0	0	0	0	0	0	0	0	0	0	0	0	0	0	0	0	0	0	0	0	0	0	0	82646
SINE/tRNA-RTE	0	0	0	0	0	0	0	0	0	0	0	0	0	0	0	0	0	0	0	0	0	0	0	0	0	0	0	0	0	0	0	0	0	0	0	0	0	0	0	0	0	2365	0	0	0	0	0	0	0
SINE/tRNA-V	0	0	0	0	0	0	0	0	0	0	0	0	0	0	0	0	0	0	0	0	0	0	0	0	0	0	0	0	0	0	0	41051	23564	19111	0	0	0	0	0	0	0	0	0	0	0	0	0	0	0
SINE/U	0	0	0	0	0	0	0	0	0	0	0	0	67951	0	0	0	0	0	0	0	0	0	0	0	0	0	0	0	0	0	0	0	0	0	0	113054	0	0	0	0	0	0	0	0	0	0	0	0	0
SINE/U-L1	0	0	0	0	0	0	0	0	0	0	0	0	0	0	0	0	0	0	0	0	0	0	0	0	0	0	0	0	0	0	0	0	0	0	0	0	0	0	0	0	0	0	0	0	0	0	0	0	0
SINE?	0	0	0	0	0	0	0	0	0	0	0	0	0	0	0	0	0	0	0	0	0	0	0	0	0	0	0	0	0	0	0	0	0	0	0	0	0	0	0	0	0	0	0	0	0	0	0	0	0
Unknown	30360814	11457896	3247798	3519284	11668512	6074861	4983887	18617180	7252986	5421568	11724281	335880	10448265	11605904	5047552	4766698	3703715	3558919	4863336	6841266	6326381	3905536	8461005	3543086	4129298	15280320	3985803	1299683	12302888	17625131	26798827	5839286	1936913	2541984	10603391	18103862	531120	547056	1134014	961513	1631172	2203572	1766218	2147025	4723871	14286820	2330822	14767178	1076092
	Ccos-d101g	Daca-d101g	Dalb-GCF_009650485	Damb-d101g	Dame-d101g	Dana-d101g	Dana-d15genomes	Dana-droAna2	Dana-GCF_003285975	Dana-GCF_017639315	Dara-d101g	Dari-GCF_001654025	Dath-GCA_008121215	Dazt-GCA_005876895	Dbia-d101g	Dbia-d15genomes	Dbia-GCF_000233415	Dbia-GCF_018148935	Dbif-GCA_009664405	Dbip-d101g	Dbip-d15genomes	Dbip-GCF_000236285	Dbip-GCF_018153845	Dbir-GCA_008042755	Dboc-d101g	Dbro-d101g	Dbun-GCA_008042815	Dbus-GCF_011750605	Dcard-d101g	Dcarr-d101g	Ddun-d101g	Dele-d101g	Dele-GCF_000224195	Dele-GCF_018152505	Dequ-d101g	Derc-d101g	Dere-d101g	Dere-d15genomes	Dere-droEre1	Dere-GCF_003286155	Deug-d101g	Deug-d15genomes	Deug-GCF_000236325	Deug-GCF_018153835	Dezo_mas-d101g	Dfic-d101g	Dfic-GCF_000220665	Dfic-GCF_018152265	Dfun-d101g
Genome size	315183955	127376324	165845925	161262892	183565942	173895982	189221945	214059275	217108776	213817545	171377767	134354081	192655157	219025340	185317987	182385497	168000071	185317987	192589718	192393922	162952989	164051140	192393922	154755037	173038122	151587366	150788609	117348962	180445633	231215087	177416274	178420154	169812454	178421635	221715198	178957220	135629578	130293209	144477375	146538397	164589908	159366652	153907159	164599638	185019745	167809622	147691904	167808298	154219433
[truncated: 144 more columns]
