# Supplementary material for: Unistrand piRNA clusters are an evolutionarily conserved mechanism to suppress endogenous retroviruses across the Drosophila genus
Source: Nat Commun. 2023 Nov 13;14:7337. doi: 10.1038/s41467-023-42787-1 (PMC10643416; doi:10.1038/s41467-023-42787-1)
Supplement: Supplementary file 7 — Supplementary Data 4 [file 41467_2023_42787_MOESM7_ESM.xlsx]

## Sheet: te_count
TE/Assembly	Ccos-d101g	Daca-d101g	Dalb-GCF_009650485	Damb-d101g	Dame-d101g	Dana-d101g	Dana-d15genomes	Dana-droAna2	Dana-GCF_003285975	Dana-GCF_017639315	Dara-d101g	Dari-GCF_001654025	Dath-GCA_008121215	Dazt-GCA_005876895	Dbia-d101g	Dbia-d15genomes	Dbia-GCF_000233415	Dbia-GCF_018148935	Dbif-GCA_009664405	Dbip-d101g	Dbip-d15genomes	Dbip-GCF_000236285	Dbip-GCF_018153845	Dbir-GCA_008042755	Dboc-d101g	Dbro-d101g	Dbun-GCA_008042815	Dbus-GCF_011750605	Dcard-d101g	Dcarr-d101g	Ddun-d101g	Dele-d101g	Dele-GCF_000224195	Dele-GCF_018152505	Dequ-d101g	Derc-d101g	Dere-d101g	Dere-d15genomes	Dere-droEre1	Dere-GCF_003286155	Deug-d101g	Deug-d15genomes	Deug-GCF_000236325	Deug-GCF_018153835	Dezo_mas-d101g	Dfic-d101g	Dfic-GCF_000220665	Dfic-GCF_018152265	Dfun-d101g
DNA	7	0	4	7	2	14	11	13	14	12	2	0	4	3	1	1	1	1	4	25	21	15	18	4	1	1	5	4	0	2	1	4	4	6	2	0	0	0	0	0	5	6	5	4	4	8	7	5	0
DNA/Academ-1	2	0	0	0	0	0	0	0	0	0	0	0	0	0	0	0	0	0	0	0	1	1	0	0	0	0	0	0	0	0	0	0	0	0	0	0	0	0	0	0	0	0	0	0	0	0	0	0	0
DNA/Academ-H	0	0	0	0	0	0	0	0	0	0	0	0	0	0	0	0	0	0	0	0	0	0	0	0	0	0	0	0	0	0	0	0	0	0	0	0	0	0	0	0	0	0	0	0	0	0	0	0	0
DNA/CMC-Chapaev	2	0	0	0	0	0	0	0	0	0	0	0	0	0	0	0	0	0	0	0	0	0	0	0	0	0	0	0	0	0	0	0	0	0	0	0	0	0	0	0	0	0	0	0	0	0	0	0	0
DNA/CMC-Chapaev-3	6	0	0	3	0	3	2	1	4	2	0	0	1	3	0	0	0	0	0	1	0	0	1	0	0	0	0	0	0	0	0	0	0	0	9	0	0	0	0	0	0	0	0	0	0	1	2	1	0
DNA/CMC-EnSpm	6	2	4	4	0	3	0	1	2	3	3	0	5	7	0	3	1	1	4	4	4	1	4	0	2	1	2	0	1	2	0	2	1	3	5	0	1	0	0	0	2	2	1	1	4	5	1	5	0
DNA/CMC-Transib	15	0	8	10	0	13	15	18	21	19	3	3	21	24	22	13	11	10	18	58	37	61	52	25	11	5	1	9	8	11	2	12	8	10	18	4	1	0	1	2	4	5	5	9	0	8	11	11	2
DNA/Crypton	0	0	0	0	0	0	0	0	0	0	0	0	0	0	0	0	0	0	0	0	0	0	0	0	0	0	0	0	0	0	0	0	0	0	0	0	0	0	0	0	0	0	0	0	0	0	0	0	0
DNA/Crypton-C	0	0	0	0	0	0	0	0	0	0	0	0	0	0	0	0	0	0	0	0	0	0	0	0	0	0	0	0	0	0	0	0	0	0	0	0	0	0	0	0	0	0	0	0	0	0	0	0	0
DNA/Crypton-F	0	0	0	0	0	0	0	0	0	0	0	0	0	0	0	0	0	0	0	0	0	0	0	0	0	0	0	0	0	0	0	0	0	0	0	0	0	0	0	0	0	0	0	0	0	0	0	0	0
DNA/Crypton-H	0	0	0	0	0	0	0	0	0	0	0	0	0	0	0	0	0	0	0	0	0	0	0	0	0	0	0	0	0	1	0	0	0	0	0	0	0	0	0	0	0	0	1	0	0	0	0	0	0
DNA/Crypton-S	0	0	0	0	0	0	0	0	0	0	0	0	0	0	0	0	0	0	0	0	1	0	0	0	0	0	0	0	0	0	0	0	0	0	0	0	0	0	0	0	0	0	0	0	0	0	0	0	0
DNA/Crypton-V	0	0	0	0	0	0	0	0	0	0	1	0	0	0	0	0	0	0	0	0	0	0	0	0	0	0	0	0	0	0	0	0	0	0	0	0	0	0	0	0	0	0	0	0	1	0	0	0	0
DNA/Dada	0	0	0	0	0	0	0	0	0	0	0	0	0	0	0	0	0	0	0	0	0	0	0	0	0	0	0	0	0	0	0	0	0	0	0	0	0	0	0	0	0	0	0	0	0	0	0	0	0
DNA/Ginger-1	0	0	0	0	0	0	0	0	0	0	0	0	0	0	0	0	0	0	0	0	0	0	0	0	0	0	0	1	0	1	0	0	0	0	0	0	0	0	0	0	0	0	0	0	0	0	0	0	0
DNA/hAT	0	0	3	0	0	0	1	0	0	0	0	0	1	0	0	0	0	0	1	0	0	0	0	0	0	1	0	0	0	3	1	1	3	1	10	0	0	0	0	0	0	0	0	0	0	1	0	1	0
DNA/hAT-Ac	96	2	8	22	0	22	32	29	28	28	12	7	11	15	9	8	6	8	8	34	33	25	29	11	24	1	0	4	3	17	6	11	6	8	37	6	2	1	2	1	5	4	3	2	2	22	14	21	6
DNA/hAT-Blackjack	39	0	22	3	1	3	5	4	5	5	7	9	17	6	2	4	3	2	13	17	21	17	19	5	9	3	0	2	23	3	19	0	0	0	20	1	0	0	0	0	4	4	6	5	1	18	14	19	5
DNA/hAT-Charlie	20	0	1	5	0	4	6	4	5	5	0	0	1	0	0	0	0	0	0	6	2	5	6	0	3	0	0	1	0	0	0	0	0	0	0	0	0	0	0	0	0	0	0	0	0	3	2	2	0
DNA/hAT-hAT19	0	0	0	0	0	0	1	1	1	2	0	0	0	0	0	0	0	0	0	0	0	0	0	0	3	1	0	0	0	0	0	0	0	0	0	0	0	0	0	0	0	0	0	0	0	8	8	7	0
DNA/hAT-hATm	12	0	1	0	0	0	1	0	3	1	0	0	0	5	0	1	0	0	0	1	2	1	1	0	2	0	0	0	0	0	0	1	0	0	2	0	0	0	0	0	0	0	0	0	0	1	0	1	0
DNA/hAT-hATx	16	0	0	0	0	0	0	0	0	0	0	0	0	0	0	0	0	0	0	0	0	0	0	0	0	0	0	0	0	0	0	0	0	0	0	0	0	0	0	0	0	0	0	0	0	0	0	0	0
DNA/hAT-hobo	22	0	14	6	2	23	22	24	24	22	5	3	9	10	2	2	0	2	3	32	35	23	29	4	10	1	0	1	12	7	6	0	0	0	30	1	0	0	0	0	0	0	0	0	1	10	8	9	0
DNA/hAT-Pegasus	2	0	3	0	0	0	2	1	1	2	1	2	2	7	0	1	0	1	1	8	11	12	12	0	3	0	0	0	3	3	0	0	1	0	15	0	0	0	0	0	2	1	0	1	5	2	0	2	0
DNA/hAT-Tag1	6	0	0	0	0	0	0	0	0	1	0	0	0	0	0	0	0	0	0	0	0	0	0	0	1	0	0	0	0	0	0	0	0	0	0	0	0	0	0	0	0	0	0	0	0	0	0	0	0
DNA/hAT-Tip100	18	0	8	2	0	5	6	5	4	3	7	4	10	6	2	2	1	1	2	18	25	7	20	2	5	1	4	1	11	10	5	2	3	2	12	3	1	2	1	1	1	3	3	2	0	33	20	27	1
DNA/IS3EU	0	0	0	0	0	0	0	0	0	0	0	0	0	0	0	0	0	0	0	0	0	0	0	0	0	0	0	1	0	0	0	0	0	0	0	0	0	0	0	0	0	0	0	0	0	0	0	0	0
DNA/Kolobok-Hydra	1	0	0	0	0	6	5	3	6	6	2	0	2	0	1	2	1	0	0	4	4	3	2	2	6	0	0	1	0	4	1	5	7	5	3	2	0	0	0	0	0	0	0	0	0	1	3	1	0
DNA/Kolobok-T2	0	0	0	0	0	0	0	0	0	0	0	0	0	0	0	0	0	0	0	0	0	0	0	0	0	1	0	0	0	0	0	0	0	0	0	0	0	0	0	0	0	0	0	0	0	0	0	0	0
DNA/Maverick	1	1	5	4	0	2	8	3	6	3	10	0	10	8	89	72	81	69	19	8	13	10	12	9	16	1	26	0	0	7	3	22	6	20	0	4	1	1	1	2	40	35	38	46	13	0	1	2	0
DNA/Merlin	0	0	0	0	0	0	0	0	0	0	0	0	2	0	0	0	0	0	0	0	0	0	0	0	2	1	0	0	2	0	0	0	0	0	1	0	0	0	0	0	0	0	0	0	1	1	3	1	0
DNA/MULE-MuDR	0	1	1	0	1	1	0	2	0	1	0	0	1	2	0	0	0	0	0	0	0	0	1	0	1	1	1	0	2	1	0	0	0	0	4	0	0	0	0	0	0	0	0	0	1	1	0	1	0
DNA/MULE-NOF	1	0	2	2	0	5	5	9	6	5	0	0	0	0	4	2	1	3	0	4	5	3	3	2	0	0	0	0	0	5	0	0	0	0	0	0	3	5	3	5	0	0	0	0	0	3	2	1	0
DNA/Novosib	1	0	0	0	0	0	0	0	0	0	0	0	0	0	0	0	0	0	0	0	0	0	0	0	0	0	0	0	0	0	0	0	0	0	0	0	0	0	0	0	0	0	0	0	0	0	0	0	0
DNA/P	6	0	4	5	3	0	0	1	1	1	1	11	6	5	2	2	1	2	5	11	8	9	5	4	5	2	1	0	3	10	1	0	2	0	5	0	15	11	3	9	0	0	0	0	9	3	2	4	0
DNA/PIF-Harbinger	7	0	1	3	0	0	0	0	0	1	0	1	21	9	5	6	4	3	10	5	4	4	4	3	3	7	4	0	0	13	0	6	8	6	5	0	0	0	0	0	0	0	0	0	0	0	2	0	1
DNA/PIF-ISL2EU	0	0	0	0	0	0	0	0	0	0	0	0	0	0	0	0	0	0	0	0	0	0	0	0	0	0	0	0	0	0	0	0	0	0	0	0	0	0	0	0	0	0	0	0	0	0	0	0	0
DNA/PIF-Spy	0	1	0	0	0	0	0	0	0	0	0	0	0	0	0	0	0	0	0	0	0	0	0	0	0	0	0	0	0	0	0	0	0	0	0	0	0	0	0	0	0	0	0	0	0	0	0	0	0
DNA/PiggyBac	16	0	2	1	0	5	5	5	5	6	1	0	1	1	1	2	2	3	1	5	2	4	3	0	5	4	0	1	2	1	2	0	0	0	3	3	0	0	0	0	0	1	1	1	1	2	5	2	0
DNA/Sola-1	1	1	2	0	0	0	0	0	0	0	0	0	0	0	0	0	0	0	0	2	2	3	4	0	0	0	1	0	0	0	0	0	0	0	1	0	0	0	0	0	0	0	1	0	0	1	0	1	0
DNA/Sola-2	1	0	0	2	0	0	0	0	0	0	0	0	1	1	0	1	1	1	0	0	2	0	0	0	0	1	0	0	0	0	0	0	0	0	0	0	0	0	0	0	0	0	0	0	0	0	0	0	0
DNA/Sola-3	0	0	0	0	0	0	0	0	0	0	0	0	0	0	0	0	0	0	1	0	0	0	0	0	0	0	0	0	0	0	0	0	0	0	0	0	0	0	0	0	0	0	0	0	0	0	0	0	0
DNA/TcMar	0	0	0	0	0	0	0	0	0	1	0	0	0	0	0	0	0	0	0	0	0	0	0	0	0	0	0	0	0	1	1	0	0	0	0	0	0	0	0	0	0	0	0	0	0	0	0	0	0
DNA/TcMar-Ant1	0	0	0	0	0	0	0	0	0	0	0	0	0	0	0	0	0	0	0	0	0	0	0	0	0	0	0	0	0	0	0	0	0	0	0	0	0	0	0	0	0	0	0	0	0	0	0	0	0
DNA/TcMar-Cweed	0	0	1	0	0	0	0	0	0	0	0	0	0	0	0	0	0	0	0	0	0	0	0	0	0	0	0	0	0	0	0	0	0	0	0	0	0	0	0	0	0	0	0	0	0	0	0	0	0
DNA/TcMar-Fot1	0	0	0	0	0	3	1	4	3	2	0	0	0	1	0	0	0	0	0	0	0	0	0	0	0	0	0	0	0	0	0	0	0	0	0	0	0	0	0	0	0	0	0	0	0	1	0	1	0
DNA/TcMar-ISRm11	1	0	0	0	0	0	0	0	0	0	0	0	0	0	0	0	0	0	0	0	0	0	0	0	0	0	0	0	0	0	0	0	0	0	0	0	0	0	0	0	0	0	0	0	0	0	0	0	0
DNA/TcMar-m44	0	0	0	0	0	0	0	0	0	0	0	0	0	0	0	0	0	0	0	0	0	0	0	0	0	0	0	0	0	0	0	0	0	0	0	0	0	0	0	0	0	0	0	0	0	0	1	0	0
DNA/TcMar-Mariner	54	0	7	2	0	23	25	24	20	24	3	3	5	6	14	17	19	14	6	20	21	21	13	2	5	0	1	0	5	17	4	11	15	20	6	45	3	6	4	3	8	6	9	6	0	14	17	15	4
DNA/TcMar-Pogo	1	0	0	0	0	0	0	0	0	0	0	2	0	0	0	0	0	0	0	2	2	0	0	0	0	1	0	0	0	0	0	0	0	0	1	1	0	0	0	0	0	2	0	2	2	1	0	1	0
DNA/TcMar-Sagan	0	0	0	0	0	0	0	0	0	0	0	0	0	0	0	0	0	0	0	0	0	0	0	0	0	0	0	0	0	0	0	0	0	0	0	0	0	0	0	0	0	0	0	0	0	0	0	0	0
DNA/TcMar-Stowaway	0	0	0	0	0	0	0	0	0	0	0	0	0	0	0	0	0	0	0	0	0	0	0	0	0	0	0	0	0	0	0	0	0	0	0	0	0	0	0	0	0	0	0	0	0	0	0	0	0
DNA/TcMar-Tc1	37	3	11	29	4	31	25	31	27	26	17	21	43	40	13	13	12	10	54	37	37	26	37	18	27	18	10	3	13	46	10	9	5	10	53	30	14	14	10	14	17	31	25	25	17	23	21	29	17
DNA/TcMar-Tc2	0	0	0	0	0	0	0	0	0	0	0	0	0	0	0	0	0	0	0	0	0	0	0	0	0	0	0	0	0	0	0	0	0	0	0	0	0	0	0	0	0	0	0	0	0	0	0	0	0
DNA/TcMar-Tc4	1	0	0	0	0	1	0	0	0	0	0	1	0	0	0	0	0	0	0	0	0	1	0	0	0	0	0	1	0	0	0	0	0	0	0	0	0	0	0	0	0	0	0	0	0	0	0	0	0
DNA/TcMar-Tigger	10	0	2	0	0	0	0	0	0	0	0	4	1	0	0	0	0	0	2	1	1	1	2	0	0	0	0	0	0	1	1	0	0	0	2	2	2	1	2	1	0	0	0	0	3	1	0	0	0
DNA/Zator	0	0	2	1	0	1	2	0	2	1	0	0	0	0	3	0	1	2	1	3	1	1	1	0	0	0	0	0	0	0	0	0	0	0	3	0	0	0	0	0	0	0	0	0	0	1	0	1	0
DNA/Zisupton	0	1	1	0	0	0	0	0	0	0	0	0	0	0	0	0	0	0	0	0	0	0	0	0	0	0	0	0	0	0	0	0	0	0	0	0	0	0	0	0	0	0	0	0	0	0	0	0	0
DNA?/hAT	0	0	0	0	0	0	0	0	0	0	0	2	0	1	0	0	0	0	0	0	1	0	0	0	1	0	0	0	0	0	0	0	0	0	0	0	0	0	0	0	0	0	0	0	0	3	1	1	0
LINE	0	0	0	0	0	1	1	0	0	0	0	0	1	0	4	0	1	0	1	2	1	1	2	0	0	0	1	0	0	0	0	1	0	0	1	0	0	0	1	0	1	0	0	0	0	0	0	0	1
LINE/CR1	15	1	4	19	18	30	20	41	24	27	8	4	25	18	36	49	52	61	29	9	13	26	7	32	21	64	50	6	5	31	12	55	67	63	28	11	15	3	18	19	10	8	13	7	18	4	8	5	3
LINE/CRE	0	0	0	0	0	0	0	0	0	0	0	0	0	0	0	0	0	0	0	0	0	0	0	0	0	0	0	0	0	0	0	0	0	0	0	0	0	0	0	0	0	0	0	0	0	0	0	0	0
LINE/CRE-Ambal	0	0	0	0	0	0	0	0	0	0	0	0	0	0	0	0	0	0	0	0	0	0	0	0	0	0	0	0	0	0	0	0	0	0	0	0	0	0	0	0	0	0	0	0	0	0	0	0	0
LINE/Dong-R4	0	0	0	0	0	0	0	0	0	0	0	0	0	0	0	0	0	0	0	0	0	0	0	0	0	0	0	0	0	0	0	0	0	0	0	0	0	0	0	0	0	0	0	0	0	0	0	0	0
LINE/Dualen	0	0	0	0	0	0	0	0	0	0	0	0	0	1	0	0	0	0	0	0	0	0	0	0	0	0	0	0	0	0	0	0	0	0	0	0	0	0	0	0	0	0	0	0	0	0	0	0	0
LINE/I	33	0	5	0	1	24	23	32	31	10	1	0	6	24	23	20	16	32	8	49	31	28	39	3	3	0	4	3	0	12	0	2	2	2	36	11	2	4	1	3	39	29	34	39	4	11	9	15	3
LINE/I-Jockey	97	32	24	25	30	63	75	77	87	72	20	6	28	36	39	47	26	49	33	113	72	82	100	27	17	90	12	25	8	104	8	46	38	58	46	102	27	29	34	69	44	58	64	56	62	40	55	49	12
LINE/L1	1	0	0	0	0	0	1	0	0	0	0	0	1	1	0	0	0	0	0	2	3	0	1	2	0	1	0	0	0	2	0	0	0	0	2	1	0	0	0	1	0	0	0	0	1	0	1	1	0
LINE/L1-Tx1	2	0	1	0	0	0	0	0	0	0	0	0	0	0	0	0	0	0	1	0	0	0	0	0	0	0	0	0	0	0	0	0	0	0	0	0	0	0	0	0	0	0	0	0	0	0	0	0	0
LINE/L2	1	2	1	19	0	0	0	0	0	0	0	0	10	13	19	11	5	14	20	0	0	0	0	4	12	0	1	0	4	4	0	31	26	25	2	0	1	1	1	1	1	0	0	0	2	1	2	0	2
LINE/Penelope	0	0	0	0	3	0	0	0	0	0	0	0	0	1	0	0	0	0	0	0	0	0	0	0	0	1	0	0	0	4	1	10	6	5	2	0	0	0	0	0	0	0	0	0	7	0	1	0	1
LINE/R1	20	71	17	43	29	18	31	27	36	31	27	4	41	59	16	17	9	23	45	36	50	43	49	27	22	67	0	4	7	13	16	26	7	14	96	13	7	10	10	11	12	16	18	17	20	20	12	10	18
LINE/R1-LOA	63	0	2	22	0	29	30	37	40	35	22	0	23	21	7	6	2	9	22	9	9	18	9	18	28	16	59	16	9	3	23	20	18	22	2	1	0	0	0	0	0	0	0	0	0	1	9	1	0
LINE/R2	0	0	1	0	0	1	0	0	0	0	0	0	0	2	0	0	0	0	3	0	1	0	0	0	0	0	0	0	0	1	1	0	0	0	3	0	0	0	0	0	0	0	0	0	0	2	0	0	0
LINE/R2-NeSL	0	0	0	0	0	0	0	0	0	0	0	0	0	0	0	0	0	0	0	0	0	0	0	0	0	0	0	0	0	0	0	0	0	0	0	0	0	0	0	0	0	0	0	0	0	0	0	0	0
LINE/Rex-Babar	0	0	0	0	0	0	0	0	0	0	0	0	0	0	0	0	0	0	0	0	0	0	0	0	0	0	0	0	0	0	0	0	0	0	0	0	0	0	0	0	0	0	0	0	0	0	0	0	0
LINE/RTE	1	0	0	0	0	0	0	0	0	0	0	0	0	0	0	0	0	0	0	0	0	0	0	0	0	0	0	0	0	0	0	0	0	0	0	0	0	0	0	0	0	0	0	0	0	0	0	0	0
LINE/RTE-BovB	113	0	4	0	0	5	4	5	2	5	2	0	1	0	5	6	6	6	0	6	6	7	4	0	2	1	0	4	1	0	3	0	0	0	0	0	0	0	0	0	0	0	0	0	0	9	11	7	0
LINE/RTE-RTE	0	0	0	0	0	0	0	0	0	0	0	0	0	0	0	0	0	1	0	0	0	0	0	0	0	0	0	0	0	0	0	0	0	0	0	0	0	0	0	0	0	0	0	0	0	0	0	0	0
LINE/RTE-X	3	0	0	0	0	0	0	0	0	0	0	0	6	3	1	1	0	2	0	0	0	0	0	0	0	0	0	0	1	1	0	0	1	0	0	0	0	0	0	0	0	0	0	0	0	0	0	0	0
LINE/Tad1	0	0	0	0	0	0	0	0	0	0	0	0	0	0	0	0	0	0	0	0	0	0	0	0	0	0	0	0	0	0	0	0	0	0	0	0	0	0	0	0	0	0	0	0	0	0	0	0	0
LTR	0	0	0	1	0	0	1	0	3	4	0	0	0	1	2	1	0	1	0	1	0	0	1	0	0	0	0	0	0	0	1	0	0	0	1	0	0	0	0	0	1	2	0	0	1	0	1	0	0
LTR/Caulimovirus	0	0	0	0	0	1	0	1	1	1	0	0	0	0	0	0	0	0	0	0	0	0	0	0	0	0	0	0	0	0	0	0	0	0	0	0	0	0	0	0	0	0	0	0	0	0	0	0	0
LTR/Copia	17	0	7	12	7	30	32	30	35	35	18	0	15	11	8	7	14	9	13	21	14	11	21	6	16	22	0	2	25	28	9	12	6	12	34	38	0	0	0	3	16	19	13	17	10	28	12	29	4
LTR/DIRS	0	0	0	0	0	0	0	0	0	0	0	0	0	1	0	0	0	0	0	0	0	0	0	0	1	0	0	1	0	0	0	0	0	0	0	0	0	0	0	0	1	0	0	0	0	0	0	0	0
LTR/ERV1	0	1	1	1	0	0	0	0	0	1	0	0	1	0	0	0	0	0	0	0	0	0	0	0	0	1	0	0	0	0	0	0	0	0	0	0	0	0	0	0	0	0	0	0	0	0	0	0	0
LTR/ERV4	0	0	0	0	0	0	0	0	0	0	0	0	0	0	0	0	0	0	0	0	0	0	0	0	0	0	0	0	0	0	0	0	0	0	0	0	0	0	0	0	0	0	0	0	0	0	0	0	0
LTR/ERVK	1	0	0	1	1	0	0	0	0	0	0	0	0	0	0	0	0	0	0	2	0	0	1	1	0	1	0	2	0	0	0	0	0	0	1	0	0	0	0	0	0	0	0	0	0	0	0	0	0
LTR/ERVL	0	0	0	0	0	0	0	0	0	0	0	0	0	0	0	0	0	0	0	0	0	0	0	0	0	0	0	0	0	0	0	0	0	0	0	0	0	0	0	0	0	1	0	0	0	0	0	0	0
LTR/ERVL-MaLR	0	0	0	0	0	0	0	0	0	0	0	0	0	0	0	0	0	0	0	0	0	0	0	0	0	0	0	0	0	0	0	0	0	0	0	0	0	0	0	0	0	0	0	0	0	0	1	0	0
LTR/Gypsy	104	8	95	154	136	223	271	309	315	308	150	13	225	215	325	283	270	318	235	182	164	192	193	123	237	448	90	19	120	414	70	313	271	313	424	253	159	155	259	302	224	207	189	212	227	223	121	227	63
LTR/Ngaro	0	0	0	0	0	0	0	0	0	0	0	0	0	0	0	0	0	0	0	0	0	0	0	0	0	0	1	0	0	2	0	0	0	0	0	0	0	0	0	0	0	0	0	1	0	0	0	1	0
LTR/Pao	68	0	21	90	34	177	175	190	191	204	31	9	174	190	110	109	79	112	124	125	100	91	120	69	99	331	47	7	26	126	25	94	83	99	162	35	30	33	50	73	134	118	96	137	43	109	70	109	11
RC/Helitron	58	3	15	40	22	57	51	59	59	67	24	10	30	34	31	23	21	38	66	42	59	51	46	16	21	68	6	3	24	81	28	14	11	15	44	30	3	5	6	10	21	17	23	18	27	46	51	50	21
RC/Helitron-2	0	0	0	0	0	0	0	0	0	0	0	0	0	0	0	0	0	0	0	0	0	0	0	0	0	0	0	0	0	0	0	0	0	0	0	0	0	0	0	0	0	0	0	0	0	0	0	0	0
Retroposon/L1-derived	0	0	0	0	0	0	0	0	0	0	0	0	0	0	0	0	0	0	0	0	0	0	0	0	0	0	0	0	0	0	0	0	0	0	0	0	0	0	0	0	0	0	0	0	0	0	0	0	0
Satellite	2	1	0	1	0	4	2	5	2	2	0	0	1	1	3	7	5	4	0	7	4	2	5	0	1	0	0	0	0	3	0	1	2	1	0	1	3	2	4	7	7	8	8	9	1	0	1	0	1
Satellite/centromeric	0	0	0	0	0	0	0	0	0	0	0	0	0	0	0	0	0	0	0	0	0	0	0	0	0	0	0	0	0	0	0	0	0	0	0	0	0	0	0	0	0	0	0	0	0	0	0	0	0
SINE	0	0	0	0	0	0	0	0	0	0	0	0	0	0	0	0	0	0	0	0	0	0	0	0	0	0	0	0	0	0	0	0	0	0	0	0	0	0	0	0	0	0	0	0	0	0	0	0	0
SINE/5S	0	0	0	1	0	0	0	0	0	0	0	0	0	1	0	0	0	0	1	0	0	0	0	0	0	0	0	0	0	0	0	0	0	1	0	0	0	0	1	0	0	0	0	0	0	0	0	1	0
SINE/B2	0	0	0	0	0	0	0	0	0	0	0	0	0	0	0	0	0	0	0	0	0	0	0	0	0	0	0	0	0	0	0	0	0	0	0	0	0	0	0	0	0	0	0	0	0	0	0	0	0
SINE/ID	0	0	0	0	0	0	1	1	1	1	0	1	0	0	0	1	1	0	1	0	0	0	0	0	0	1	0	0	0	0	0	0	0	0	1	0	0	0	0	0	0	0	0	0	0	1	0	0	0
SINE/MIR	0	0	0	0	0	0	0	0	0	0	0	0	0	0	0	0	0	0	0	0	0	0	0	0	0	0	0	0	0	0	0	0	0	0	0	0	0	0	0	0	0	0	0	0	0	0	0	0	0
SINE/tRNA	0	1	1	1	0	0	2	1	0	0	0	0	1	1	0	3	1	0	0	0	0	2	1	1	1	1	0	0	0	0	1	0	0	0	1	0	1	0	0	0	0	1	0	0	0	2	1	0	1
SINE/tRNA-Core-RTE	0	0	0	0	0	0	0	0	0	0	0	0	0	0	0	0	0	0	0	0	0	0	0	0	0	0	0	0	0	0	0	0	0	0	0	0	0	0	0	0	0	0	0	0	0	0	0	0	0
SINE/tRNA-Deu	0	0	0	0	0	0	0	0	0	0	0	0	0	0	0	0	0	0	0	0	0	0	0	0	0	0	0	0	0	0	0	0	0	0	0	0	0	0	0	0	0	0	0	0	0	0	0	0	0
SINE/tRNA-L2	0	0	0	0	0	0	0	0	0	0	0	0	0	0	0	0	0	0	0	0	0	0	0	0	0	0	0	0	0	0	0	0	0	0	0	0	0	0	0	0	0	0	0	0	0	0	0	0	0
SINE/tRNA-Meta	0	0	0	0	0	0	0	0	0	0	0	0	0	0	0	0	0	0	0	0	0	0	0	0	0	0	0	0	0	0	0	0	0	0	0	0	0	0	0	0	0	0	0	0	0	0	0	0	1
SINE/tRNA-RTE	0	0	0	0	0	0	0	0	0	0	0	0	0	0	0	0	0	0	0	0	0	0	0	0	0	0	0	0	0	0	0	0	0	0	0	0	0	0	0	0	0	1	0	0	0	0	0	0	0
SINE/tRNA-V	0	0	0	0	0	0	0	0	0	0	0	0	0	0	0	0	0	0	0	0	0	0	0	0	0	0	0	0	0	0	0	1	1	1	0	0	0	0	0	0	0	0	0	0	0	0	0	0	0
SINE/U	0	0	0	0	0	0	0	0	0	0	0	0	1	0	0	0	0	0	0	0	0	0	0	0	0	0	0	0	0	0	0	0	0	0	0	1	0	0	0	0	0	0	0	0	0	0	0	0	0
SINE/U-L1	0	0	0	0	0	0	0	0	0	0	0	0	0	0	0	0	0	0	0	0	0	0	0	0	0	0	0	0	0	0	0	0	0	0	0	0	0	0	0	0	0	0	0	0	0	0	0	0	0
SINE?	0	0	0	0	0	0	0	0	0	0	0	0	0	0	0	0	0	0	0	0	0	0	0	0	0	0	0	0	0	0	0	0	0	0	0	0	0	0	0	0	0	0	0	0	0	0	0	0	0
Unknown	777	546	150	205	86	99	146	181	176	195	163	31	338	267	229	207	180	188	262	181	180	136	162	151	192	637	74	87	165	172	187	143	106	136	236	205	37	32	77	74	105	110	118	108	138	154	148	164	72
[truncated: 144 more columns]
