# Supplementary material for: Unistrand piRNA clusters are an evolutionarily conserved mechanism to suppress endogenous retroviruses across the Drosophila genus
Source: Nat Commun. 2023 Nov 13;14:7337. doi: 10.1038/s41467-023-42787-1 (PMC10643416; doi:10.1038/s41467-023-42787-1)
Supplement: Supplementary file 8 — Supplementary Data 5 [file 41467_2023_42787_MOESM8_ESM.xlsx]

## Sheet: te_copies
TE/Assembly	Ccos-d101g	Daca-d101g	Dalb-GCF_009650485	Damb-d101g	Dame-d101g	Dana-d101g	Dana-d15genomes	Dana-droAna2	Dana-GCF_003285975	Dana-GCF_017639315	Dara-d101g	Dari-GCF_001654025	Dath-GCA_008121215	Dazt-GCA_005876895	Dbia-d101g	Dbia-d15genomes	Dbia-GCF_000233415	Dbia-GCF_018148935	Dbif-GCA_009664405	Dbip-d101g	Dbip-d15genomes	Dbip-GCF_000236285	Dbip-GCF_018153845	Dbir-GCA_008042755	Dboc-d101g	Dbro-d101g	Dbun-GCA_008042815	Dbus-GCF_011750605	Dcard-d101g	Dcarr-d101g	Ddun-d101g	Dele-d101g	Dele-GCF_000224195	Dele-GCF_018152505	Dequ-d101g	Derc-d101g	Dere-d101g	Dere-d15genomes	Dere-droEre1	Dere-GCF_003286155	Deug-d101g	Deug-d15genomes	Deug-GCF_000236325	Deug-GCF_018153835	Dezo_mas-d101g	Dfic-d101g	Dfic-GCF_000220665	Dfic-GCF_018152265	Dfun-d101g
DNA	276	0	668	766	300	901	878	1180	1318	5227	104	0	1817	519	91	90	203	70	612	1389	1462	1950	1110	125	71	3334	498	182	0	152	114	416	441	422	92	0	0	0	0	0	630	519	538	619	1016	936	825	236	0
DNA/Academ-1	1211	0	0	0	0	0	0	0	0	0	0	0	0	0	0	0	0	0	0	0	256	157	0	0	0	0	0	0	0	0	0	0	0	0	0	0	0	0	0	0	0	0	0	0	0	0	0	0	0
DNA/Academ-H	0	0	0	0	0	0	0	0	0	0	0	0	0	0	0	0	0	0	0	0	0	0	0	0	0	0	0	0	0	0	0	0	0	0	0	0	0	0	0	0	0	0	0	0	0	0	0	0	0
DNA/CMC-Chapaev	98	0	0	0	0	0	0	0	0	0	0	0	0	0	0	0	0	0	0	0	0	0	0	0	0	0	0	0	0	0	0	0	0	0	0	0	0	0	0	0	0	0	0	0	0	0	0	0	0
DNA/CMC-Chapaev-3	3632	0	0	183	0	222	169	88	178	117	0	0	148	287	0	0	0	0	0	42	0	0	51	0	0	0	0	0	0	0	0	0	0	0	636	0	0	0	0	0	0	0	0	0	0	198	156	198	0
DNA/CMC-EnSpm	1647	1260	437	138	0	90	0	29	276	77	414	0	1645	2684	0	174	54	24	1457	226	91	65	275	0	65	379	264	0	337	93	0	39	43	213	476	0	18	0	0	0	538	65	3	377	761	398	47	175	0
DNA/CMC-Transib	3027	0	440	936	0	984	988	1238	1704	1312	100	143	1558	2904	1221	1625	983	773	2120	5591	3128	4456	6157	2598	653	493	50	442	1095	2062	227	3055	616	4394	1790	155	37	0	37	71	402	565	287	649	0	502	1678	439	91
DNA/Crypton	0	0	0	0	0	0	0	0	0	0	0	0	0	0	0	0	0	0	0	0	0	0	0	0	0	0	0	0	0	0	0	0	0	0	0	0	0	0	0	0	0	0	0	0	0	0	0	0	0
DNA/Crypton-C	0	0	0	0	0	0	0	0	0	0	0	0	0	0	0	0	0	0	0	0	0	0	0	0	0	0	0	0	0	0	0	0	0	0	0	0	0	0	0	0	0	0	0	0	0	0	0	0	0
DNA/Crypton-F	0	0	0	0	0	0	0	0	0	0	0	0	0	0	0	0	0	0	0	0	0	0	0	0	0	0	0	0	0	0	0	0	0	0	0	0	0	0	0	0	0	0	0	0	0	0	0	0	0
DNA/Crypton-H	0	0	0	0	0	0	0	0	0	0	0	0	0	0	0	0	0	0	0	0	0	0	0	0	0	0	0	0	0	16	0	0	0	0	0	0	0	0	0	0	0	0	85	0	0	0	0	0	0
DNA/Crypton-S	0	0	0	0	0	0	0	0	0	0	0	0	0	0	0	0	0	0	0	0	31	0	0	0	0	0	0	0	0	0	0	0	0	0	0	0	0	0	0	0	0	0	0	0	0	0	0	0	0
DNA/Crypton-V	0	0	0	0	0	0	0	0	0	0	168	0	0	0	0	0	0	0	0	0	0	0	0	0	0	0	0	0	0	0	0	0	0	0	0	0	0	0	0	0	0	0	0	0	124	0	0	0	0
DNA/Dada	0	0	0	0	0	0	0	0	0	0	0	0	0	0	0	0	0	0	0	0	0	0	0	0	0	0	0	0	0	0	0	0	0	0	0	0	0	0	0	0	0	0	0	0	0	0	0	0	0
DNA/Ginger-1	0	0	0	0	0	0	0	0	0	0	0	0	0	0	0	0	0	0	0	0	0	0	0	0	0	0	0	26	0	10	0	0	0	0	0	0	0	0	0	0	0	0	0	0	0	0	0	0	0
DNA/hAT	0	0	19	0	0	0	16	0	0	0	0	0	49	0	0	0	0	0	56	0	0	0	0	0	0	263	0	0	0	180	82	300	389	304	710	0	0	0	0	0	0	0	0	0	0	126	0	184	0
DNA/hAT-Ac	22865	546	592	4188	0	656	1418	1843	4751	975	372	576	2054	4190	313	293	225	262	392	6489	857	1855	9382	363	2818	32	0	242	121	842	155	493	444	659	2277	101	81	38	35	45	282	159	220	306	89	754	733	782	1737
DNA/hAT-Blackjack	2797	0	986	137	40	64	68	60	66	71	221	2859	448	209	66	53	48	66	260	502	1380	385	1080	112	212	279	0	227	414	240	8270	0	0	0	507	22	0	0	0	0	97	101	107	103	295	712	330	803	73
DNA/hAT-Charlie	2124	0	19	179	0	61	152	71	78	74	0	0	64	0	0	0	0	0	0	298	98	194	278	0	125	0	0	87	0	0	0	0	0	0	0	0	0	0	0	0	0	0	0	0	0	86	129	78	0
DNA/hAT-hAT19	0	0	0	0	0	0	37	78	78	130	0	0	0	0	0	0	0	0	0	0	0	0	0	0	95	197	0	0	0	0	0	0	0	0	0	0	0	0	0	0	0	0	0	0	0	140	160	174	0
DNA/hAT-hATm	1157	0	43	0	0	0	55	0	123	67	0	0	0	126	0	135	0	0	0	154	120	40	154	0	52	0	0	0	0	0	0	23	0	0	195	0	0	0	0	0	0	0	0	0	0	20	0	20	0
DNA/hAT-hATx	3073	0	0	0	0	0	0	0	0	0	0	0	0	0	0	0	0	0	0	0	0	0	0	0	0	0	0	0	0	0	0	0	0	0	0	0	0	0	0	0	0	0	0	0	0	0	0	0	0
DNA/hAT-hobo	7088	0	440	1820	24	5282	1539	905	2276	4642	258	157	2365	1168	20	12	0	20	176	5381	1103	1600	2356	250	476	109	0	32	296	1386	357	0	0	0	1842	16	0	0	0	0	0	0	0	0	3512	839	323	807	0
DNA/hAT-Pegasus	69	0	55	0	0	0	56	142	100	101	30	3526	1821	947	0	43	0	43	29	4719	325	654	10316	0	215	0	0	0	4890	99	0	0	57	0	5893	0	0	0	0	0	81	57	0	43	23128	85	0	89	0
DNA/hAT-Tag1	245	0	0	0	0	0	0	0	0	46	0	0	0	0	0	0	0	0	0	0	0	0	0	0	17	0	0	0	0	0	0	0	0	0	0	0	0	0	0	0	0	0	0	0	0	0	0	0	0
DNA/hAT-Tip100	3819	0	1157	45	0	820	881	275	234	184	116	243	1768	981	56	56	21	32	65	712	506	228	1122	65	198	104	1003	112	462	671	112	32	53	32	771	60	33	43	17	33	4	35	46	39	0	1042	813	1605	23
DNA/IS3EU	0	0	0	0	0	0	0	0	0	0	0	0	0	0	0	0	0	0	0	0	0	0	0	0	0	0	0	45	0	0	0	0	0	0	0	0	0	0	0	0	0	0	0	0	0	0	0	0	0
DNA/Kolobok-Hydra	99	0	0	0	0	1251	1056	721	1582	667	101	0	127	0	269	226	72	0	0	1355	1098	1183	74	271	769	0	0	34	0	542	104	792	1007	944	338	124	0	0	0	0	0	0	0	0	0	151	417	187	0
DNA/Kolobok-T2	0	0	0	0	0	0	0	0	0	0	0	0	0	0	0	0	0	0	0	0	0	0	0	0	0	213	0	0	0	0	0	0	0	0	0	0	0	0	0	0	0	0	0	0	0	0	0	0	0
DNA/Maverick	38	79	373	138	0	126	258	166	236	199	1125	0	325	2150	13512	9740	10237	13007	1065	956	777	603	1034	607	987	113	1472	0	0	631	393	1175	616	779	0	145	6	7	6	34	7709	8291	5330	7558	1047	0	48	330	0
DNA/Merlin	0	0	0	0	0	0	0	0	0	0	0	0	87	0	0	0	0	0	0	0	0	0	0	0	81	55	0	0	113	0	0	0	0	0	68	0	0	0	0	0	0	0	0	0	32	108	237	104	0
DNA/MULE-MuDR	0	101	19	0	119	99	0	368	0	103	0	0	930	400	0	0	0	0	0	0	0	0	0	0	38	113	59	0	215	56	0	0	0	0	276	0	0	0	0	0	0	0	0	0	77	46	0	48	0
DNA/MULE-NOF	30	0	151	24	0	739	468	1024	635	502	0	0	0	0	526	586	34	159	0	102	100	103	108	388	0	0	0	0	0	705	0	0	0	0	0	0	174	362	227	193	0	0	0	0	0	753	87	78	0
DNA/Novosib	153	0	0	0	0	0	0	0	0	0	0	0	0	0	0	0	0	0	0	0	0	0	0	0	0	0	0	0	0	0	0	0	0	0	0	0	0	0	0	0	0	0	0	0	0	0	0	0	0
DNA/P	938	0	1252	2058	1026	0	0	37	38	16	15	1098	416	306	91	83	53	84	256	1670	855	1368	457	301	323	334	60	0	381	1258	227	0	305	0	345	0	1327	982	313	1390	0	0	0	0	1282	238	207	280	0
DNA/PIF-Harbinger	1293	0	63	159	0	0	0	0	0	69	0	26	2594	2263	1743	1331	674	1118	611	259	251	253	241	592	247	634	494	0	0	2935	0	1094	1437	1294	376	0	0	0	0	0	0	0	0	0	0	0	89	0	32
DNA/PIF-ISL2EU	0	0	0	0	0	0	0	0	0	0	0	0	0	0	0	0	0	0	0	0	0	0	0	0	0	0	0	0	0	0	0	0	0	0	0	0	0	0	0	0	0	0	0	0	0	0	0	0	0
DNA/PIF-Spy	0	367	0	0	0	0	0	0	0	0	0	0	0	0	0	0	0	0	0	0	0	0	0	0	0	0	0	0	0	0	0	0	0	0	0	0	0	0	0	0	0	0	0	0	0	0	0	0	0
DNA/PiggyBac	1623	0	130	20	0	240	218	355	354	344	31	0	47	27	28	31	702	127	16	231	61	252	176	0	213	163	0	34	127	22	241	0	0	0	187	129	0	0	0	0	0	42	47	41	10940	85	274	75	0
DNA/Sola-1	41	126	1920	0	0	0	0	0	0	0	0	0	0	0	0	0	0	0	0	162	150	158	200	0	0	0	52	0	0	0	0	0	0	0	55	0	0	0	0	0	0	0	103	0	0	281	0	228	0
DNA/Sola-2	42	0	0	73	0	0	0	0	0	0	0	0	30	38	0	21	82	116	0	0	97	0	0	0	0	67	0	0	0	0	0	0	0	0	0	0	0	0	0	0	0	0	0	0	0	0	0	0	0
DNA/Sola-3	0	0	0	0	0	0	0	0	0	0	0	0	0	0	0	0	0	0	8	0	0	0	0	0	0	0	0	0	0	0	0	0	0	0	0	0	0	0	0	0	0	0	0	0	0	0	0	0	0
DNA/TcMar	0	0	0	0	0	0	0	0	0	94	0	0	0	0	0	0	0	0	0	0	0	0	0	0	0	0	0	0	0	44	129	0	0	0	0	0	0	0	0	0	0	0	0	0	0	0	0	0	0
DNA/TcMar-Ant1	0	0	0	0	0	0	0	0	0	0	0	0	0	0	0	0	0	0	0	0	0	0	0	0	0	0	0	0	0	0	0	0	0	0	0	0	0	0	0	0	0	0	0	0	0	0	0	0	0
DNA/TcMar-Cweed	0	0	43	0	0	0	0	0	0	0	0	0	0	0	0	0	0	0	0	0	0	0	0	0	0	0	0	0	0	0	0	0	0	0	0	0	0	0	0	0	0	0	0	0	0	0	0	0	0
DNA/TcMar-Fot1	0	0	0	0	0	75	10	1156	2543	174	0	0	0	40	0	0	0	0	0	0	0	0	0	0	0	0	0	0	0	0	0	0	0	0	0	0	0	0	0	0	0	0	0	0	0	103	0	102	0
DNA/TcMar-ISRm11	97	0	0	0	0	0	0	0	0	0	0	0	0	0	0	0	0	0	0	0	0	0	0	0	0	0	0	0	0	0	0	0	0	0	0	0	0	0	0	0	0	0	0	0	0	0	0	0	0
DNA/TcMar-m44	0	0	0	0	0	0	0	0	0	0	0	0	0	0	0	0	0	0	0	0	0	0	0	0	0	0	0	0	0	0	0	0	0	0	0	0	0	0	0	0	0	0	0	0	0	0	54	0	0
DNA/TcMar-Mariner	17430	0	645	362	0	7993	2315	1269	9788	6987	138	61	353	286	2740	10004	5450	2319	838	1698	1363	1151	1119	106	1484	0	48	0	212	6582	313	626	811	1313	350	5235	615	820	979	1372	1091	1237	1359	977	0	1392	1432	1762	194
DNA/TcMar-Pogo	55	0	0	0	0	0	0	0	0	0	0	847	0	0	0	0	0	0	0	78	125	0	0	0	0	360	0	0	0	0	0	0	0	0	291	61	0	0	0	0	0	98	0	77	326	461	0	114	0
DNA/TcMar-Sagan	0	0	0	0	0	0	0	0	0	0	0	0	0	0	0	0	0	0	0	0	0	0	0	0	0	0	0	0	0	0	0	0	0	0	0	0	0	0	0	0	0	0	0	0	0	0	0	0	0
DNA/TcMar-Stowaway	0	0	0	0	0	0	0	0	0	0	0	0	0	0	0	0	0	0	0	0	0	0	0	0	0	0	0	0	0	0	0	0	0	0	0	0	0	0	0	0	0	0	0	0	0	0	0	0	0
DNA/TcMar-Tc1	19981	178	843	1632	208	1466	1466	1721	1895	1744	5909	1317	2511	3284	626	1160	453	1088	3961	2254	2212	1437	2023	1354	1881	1967	773	199	578	2645	629	603	468	631	11661	1993	666	496	365	410	1058	2355	1879	1971	1345	1431	1399	1618	1103
DNA/TcMar-Tc2	0	0	0	0	0	0	0	0	0	0	0	0	0	0	0	0	0	0	0	0	0	0	0	0	0	0	0	0	0	0	0	0	0	0	0	0	0	0	0	0	0	0	0	0	0	0	0	0	0
DNA/TcMar-Tc4	3911	0	0	0	0	100	0	0	0	0	0	270	0	0	0	0	0	0	0	0	0	52	0	0	0	0	0	48	0	0	0	0	0	0	0	0	0	0	0	0	0	0	0	0	0	0	0	0	0
DNA/TcMar-Tigger	3357	0	236	0	0	0	0	0	0	0	0	917	38	0	0	0	0	0	169	43	33	30	57	0	0	0	0	0	0	45	845	0	0	0	91	149	85	62	98	54	0	0	0	0	1411	37	0	0	0
DNA/Zator	0	0	96	31	0	33	68	0	173	61	0	0	0	0	55	0	39	90	62	502	57	72	64	0	0	0	0	0	0	0	0	0	0	0	137	0	0	0	0	0	0	0	0	0	0	28	0	46	0
DNA/Zisupton	0	297	504	0	0	0	0	0	0	0	0	0	0	0	0	0	0	0	0	0	0	0	0	0	0	0	0	0	0	0	0	0	0	0	0	0	0	0	0	0	0	0	0	0	0	0	0	0	0
DNA?/hAT	0	0	0	0	0	0	0	0	0	0	0	184	0	50	0	0	0	0	0	0	197	0	0	0	157	0	0	0	0	0	0	0	0	0	0	0	0	0	0	0	0	0	0	0	0	90	50	56	0
LINE	0	0	0	0	0	290	321	0	0	0	0	0	150	0	1226	0	29	0	191	2754	2216	270	2772	0	0	0	251	0	0	0	0	267	0	0	72	0	0	0	114	0	546	0	0	0	0	0	0	0	0
LINE/CR1	3733	31	381	4482	4284	11787	9548	27093	18204	18223	2678	230	10137	7120	11053	6803	8246	17240	6555	5037	3234	8523	4048	7497	6114	18469	4614	492	1192	10157	1564	4272	4454	5383	11260	7479	993	416	1299	1220	1974	1150	2057	1554	5919	863	991	848	806
LINE/CRE	0	0	0	0	0	0	0	0	0	0	0	0	0	0	0	0	0	0	0	0	0	0	0	0	0	0	0	0	0	0	0	0	0	0	0	0	0	0	0	0	0	0	0	0	0	0	0	0	0
LINE/CRE-Ambal	0	0	0	0	0	0	0	0	0	0	0	0	0	0	0	0	0	0	0	0	0	0	0	0	0	0	0	0	0	0	0	0	0	0	0	0	0	0	0	0	0	0	0	0	0	0	0	0	0
LINE/Dong-R4	0	0	0	0	0	0	0	0	0	0	0	0	0	0	0	0	0	0	0	0	0	0	0	0	0	0	0	0	0	0	0	0	0	0	0	0	0	0	0	0	0	0	0	0	0	0	0	0	0
LINE/Dualen	0	0	0	0	0	0	0	0	0	0	0	0	0	18	0	0	0	0	0	0	0	0	0	0	0	0	0	0	0	0	0	0	0	0	0	0	0	0	0	0	0	0	0	0	0	0	0	0	0
LINE/I	6025	0	503	0	34	920	942	1148	1106	684	20	0	420	1207	1127	964	893	1339	254	1389	1170	1240	1513	243	316	0	336	327	0	623	0	111	80	86	1779	2228	57	142	27	153	1372	1420	1446	1541	218	365	509	441	95
LINE/I-Jockey	10752	4012	1058	2685	3804	4570	9872	8554	10318	9615	2979	1817	2622	3954	12271	4170	2225	13643	3252	12557	7591	8049	11813	1624	1972	18093	524	2070	476	15056	2919	2409	3532	3225	4695	16261	2701	2405	9187	3303	3928	8183	5659	3946	3667	3179	2437	3559	914
LINE/L1	75	0	0	0	0	0	89	0	0	0	0	0	258	488	0	0	0	0	0	36	84	0	13	361	0	202	0	0	0	17	0	0	0	0	162	151	0	0	0	79	0	0	0	0	34	0	48	96	0
LINE/L1-Tx1	826	0	324	0	0	0	0	0	0	0	0	0	0	0	0	0	0	0	23	0	0	0	0	0	0	0	0	0	0	0	0	0	0	0	0	0	0	0	0	0	0	0	0	0	0	0	0	0	0
LINE/L2	328	163	184	1670	0	0	0	0	0	0	0	0	724	1175	1161	1017	413	1380	2022	0	0	0	0	292	707	0	49	0	1333	138	0	2223	1848	2340	2577	0	166	115	89	111	21	0	0	0	92	22	78	0	877
LINE/Penelope	0	0	0	0	475	0	0	0	0	0	0	0	0	36	0	0	0	0	0	0	0	0	0	0	0	31	0	0	0	344	47	984	470	631	722	0	0	0	0	0	0	0	0	0	1545	0	51	0	61
LINE/R1	2028	17437	3923	2002	5028	828	1076	1633	2078	1595	1443	276	1861	2605	2574	3635	1418	2997	2003	2224	1991	2092	2331	1280	1129	7588	0	71	187	7635	562	641	534	1000	2667	7170	985	1134	476	1482	755	1137	732	1120	4670	937	640	704	585
LINE/R1-LOA	23044	0	491	2055	0	2974	7818	6106	8297	8215	1294	0	6739	11339	639	1118	107	495	17236	1845	2144	4135	2785	1783	5393	1911	4383	635	627	209	5310	1295	1254	1364	192	154	0	0	0	0	0	0	0	0	0	350	963	330	0
LINE/R2	0	0	148	0	0	48	0	0	0	0	0	0	0	215	0	0	0	0	103	0	961	0	0	0	0	0	0	0	0	22	29	0	0	0	368	0	0	0	0	0	0	0	0	0	0	225	0	0	0
LINE/R2-NeSL	0	0	0	0	0	0	0	0	0	0	0	0	0	0	0	0	0	0	0	0	0	0	0	0	0	0	0	0	0	0	0	0	0	0	0	0	0	0	0	0	0	0	0	0	0	0	0	0	0
LINE/Rex-Babar	0	0	0	0	0	0	0	0	0	0	0	0	0	0	0	0	0	0	0	0	0	0	0	0	0	0	0	0	0	0	0	0	0	0	0	0	0	0	0	0	0	0	0	0	0	0	0	0	0
LINE/RTE	46	0	0	0	0	0	0	0	0	0	0	0	0	0	0	0	0	0	0	0	0	0	0	0	0	0	0	0	0	0	0	0	0	0	0	0	0	0	0	0	0	0	0	0	0	0	0	0	0
LINE/RTE-BovB	24470	0	194	0	0	266	213	356	194	416	110	0	57	0	815	709	321	880	0	214	285	348	176	0	74	103	0	119	70	0	361	0	0	0	0	0	0	0	0	0	0	0	0	0	0	609	770	497	0
LINE/RTE-RTE	0	0	0	0	0	0	0	0	0	0	0	0	0	0	0	0	0	640	0	0	0	0	0	0	0	0	0	0	0	0	0	0	0	0	0	0	0	0	0	0	0	0	0	0	0	0	0	0	0
LINE/RTE-X	483	0	0	0	0	0	0	0	0	0	0	0	283	140	21	33	0	57	0	0	0	0	0	0	0	0	0	0	315	67	0	0	20	0	0	0	0	0	0	0	0	0	0	0	0	0	0	0	0
LINE/Tad1	0	0	0	0	0	0	0	0	0	0	0	0	0	0	0	0	0	0	0	0	0	0	0	0	0	0	0	0	0	0	0	0	0	0	0	0	0	0	0	0	0	0	0	0	0	0	0	0	0
LTR	0	0	0	361	0	0	63	0	1265	5414	0	0	0	44	179	141	0	213	0	42	0	0	42	0	0	0	0	0	0	0	92	0	0	0	37	0	0	0	0	0	14	582	0	0	117	0	60	0	0
LTR/Caulimovirus	0	0	0	0	0	76	0	31	41	29	0	0	0	0	0	0	0	0	0	0	0	0	0	0	0	0	0	0	0	0	0	0	0	0	0	0	0	0	0	0	0	0	0	0	0	0	0	0	0
LTR/Copia	607	0	14020	375	310	874	1147	1972	5097	3588	673	0	422	1374	1830	345	590	2482	563	992	491	401	989	278	696	1793	0	205	4461	976	622	426	126	411	5058	2756	0	0	0	42	519	737	653	619	2172	531	283	725	107
LTR/DIRS	0	0	0	0	0	0	0	0	0	0	0	0	0	16	0	0	0	0	0	0	0	0	0	0	41	0	0	40	0	0	0	0	0	0	0	0	0	0	0	0	5	0	0	0	0	0	0	0	0
LTR/ERV1	0	1056	532	247	0	0	0	0	0	77	0	0	16	0	0	0	0	0	0	0	0	0	0	0	0	44	0	0	0	0	0	0	0	0	0	0	0	0	0	0	0	0	0	0	0	0	0	0	0
LTR/ERV4	0	0	0	0	0	0	0	0	0	0	0	0	0	0	0	0	0	0	0	0	0	0	0	0	0	0	0	0	0	0	0	0	0	0	0	0	0	0	0	0	0	0	0	0	0	0	0	0	0
LTR/ERVK	37	0	0	15	746	0	0	0	0	0	0	0	0	0	0	0	0	0	0	6039	0	0	437	109	0	33	0	1921	0	0	0	0	0	0	235	0	0	0	0	0	0	0	0	0	0	0	0	0	0
LTR/ERVL	0	0	0	0	0	0	0	0	0	0	0	0	0	0	0	0	0	0	0	0	0	0	0	0	0	0	0	0	0	0	0	0	0	0	0	0	0	0	0	0	0	94	0	0	0	0	0	0	0
LTR/ERVL-MaLR	0	0	0	0	0	0	0	0	0	0	0	0	0	0	0	0	0	0	0	0	0	0	0	0	0	0	0	0	0	0	0	0	0	0	0	0	0	0	0	0	0	0	0	0	0	0	2	0	0
LTR/Gypsy	9229	733	2851	14560	17533	22126	27377	37744	43606	41833	19477	706	17031	21305	35938	37321	33115	38100	18755	15503	14853	12592	17963	8917	12724	57079	4903	777	20540	34076	7818	27450	30005	33517	43608	25752	6130	9405	18383	28215	26991	19416	16231	19477	37415	12788	5900	12481	13803
LTR/Ngaro	0	0	0	0	0	0	0	0	0	0	0	0	0	0	0	0	0	0	0	0	0	0	0	0	0	0	465	0	0	47	0	0	0	0	0	0	0	0	0	0	0	0	0	32	0	0	0	37	0
LTR/Pao	7511	0	1683	7919	1980	21840	21823	42515	36058	34449	5482	504	16886	25996	8493	11332	6161	7678	16830	14945	9984	12155	16491	5669	6818	28109	3422	183	1689	15483	4015	8643	6428	8494	22893	3185	1835	1978	4452	3621	20796	13126	9256	24644	3407	6846	4939	6705	13027
RC/Helitron	57892	3858	33663	11516	36942	20782	20966	19334	25077	28118	34838	9569	13289	17961	34144	29005	34947	38243	36055	27040	24663	22388	24345	7587	9005	20596	7313	2407	36553	74682	23266	9626	15722	9512	25865	4874	8256	7497	11619	12351	10640	3375	14039	13108	56050	12648	12847	12852	32634
RC/Helitron-2	0	0	0	0	0	0	0	0	0	0	0	0	0	0	0	0	0	0	0	0	0	0	0	0	0	0	0	0	0	0	0	0	0	0	0	0	0	0	0	0	0	0	0	0	0	0	0	0	0
Retroposon/L1-derived	0	0	0	0	0	0	0	0	0	0	0	0	0	0	0	0	0	0	0	0	0	0	0	0	0	0	0	0	0	0	0	0	0	0	0	0	0	0	0	0	0	0	0	0	0	0	0	0	0
Satellite	286	64	0	89	0	1170	2459	1582	2711	2249	0	0	13	0	561	1567	1000	2027	0	804	538	388	167	0	384	0	0	0	0	83756	0	80	636	32	0	5955	2702	1945	1919	1844	9813	2016	1897	4112	46	0	209	0	18
Satellite/centromeric	0	0	0	0	0	0	0	0	0	0	0	0	0	0	0	0	0	0	0	0	0	0	0	0	0	0	0	0	0	0	0	0	0	0	0	0	0	0	0	0	0	0	0	0	0	0	0	0	0
SINE	0	0	0	0	0	0	0	0	0	0	0	0	0	0	0	0	0	0	0	0	0	0	0	0	0	0	0	0	0	0	0	0	0	0	0	0	0	0	0	0	0	0	0	0	0	0	0	0	0
SINE/5S	0	0	0	0	0	0	0	0	0	0	0	0	0	87	0	0	0	0	20	0	0	0	0	0	0	0	0	0	0	0	0	0	0	99	0	0	0	0	49	0	0	0	0	0	0	0	0	56	0
SINE/B2	0	0	0	0	0	0	0	0	0	0	0	0	0	0	0	0	0	0	0	0	0	0	0	0	0	0	0	0	0	0	0	0	0	0	0	0	0	0	0	0	0	0	0	0	0	0	0	0	0
SINE/ID	0	0	0	0	0	0	57	61	58	63	0	41	0	0	0	49	23	0	30	0	0	0	0	0	0	68	0	0	0	0	0	0	0	0	60	0	0	0	0	0	0	0	0	0	0	56	0	0	0
SINE/MIR	0	0	0	0	0	0	0	0	0	0	0	0	0	0	0	0	0	0	0	0	0	0	0	0	0	0	0	0	0	0	0	0	0	0	0	0	0	0	0	0	0	0	0	0	0	0	0	0	0
SINE/tRNA	0	31	38	173	0	0	610	34	0	0	0	0	39	69	0	201	163	0	0	0	0	89	36	42	116	42	0	0	0	0	63	0	0	0	45	0	49	0	0	0	0	48	0	0	0	48	225	0	73
SINE/tRNA-Core-RTE	0	0	0	0	0	0	0	0	0	0	0	0	0	0	0	0	0	0	0	0	0	0	0	0	0	0	0	0	0	0	0	0	0	0	0	0	0	0	0	0	0	0	0	0	0	0	0	0	0
SINE/tRNA-Deu	0	0	0	0	0	0	0	0	0	0	0	0	0	0	0	0	0	0	0	0	0	0	0	0	0	0	0	0	0	0	0	0	0	0	0	0	0	0	0	0	0	0	0	0	0	0	0	0	0
SINE/tRNA-L2	0	0	0	0	0	0	0	0	0	0	0	0	0	0	0	0	0	0	0	0	0	0	0	0	0	0	0	0	0	0	0	0	0	0	0	0	0	0	0	0	0	0	0	0	0	0	0	0	0
SINE/tRNA-Meta	0	0	0	0	0	0	0	0	0	0	0	0	0	0	0	0	0	0	0	0	0	0	0	0	0	0	0	0	0	0	0	0	0	0	0	0	0	0	0	0	0	0	0	0	0	0	0	0	452
SINE/tRNA-RTE	0	0	0	0	0	0	0	0	0	0	0	0	0	0	0	0	0	0	0	0	0	0	0	0	0	0	0	0	0	0	0	0	0	0	0	0	0	0	0	0	0	24	0	0	0	0	0	0	0
SINE/tRNA-V	0	0	0	0	0	0	0	0	0	0	0	0	0	0	0	0	0	0	0	0	0	0	0	0	0	0	0	0	0	0	0	145	102	84	0	0	0	0	0	0	0	0	0	0	0	0	0	0	0
SINE/U	0	0	0	0	0	0	0	0	0	0	0	0	1101	0	0	0	0	0	0	0	0	0	0	0	0	0	0	0	0	0	0	0	0	0	0	3019	0	0	0	0	0	0	0	0	0	0	0	0	0
SINE/U-L1	0	0	0	0	0	0	0	0	0	0	0	0	0	0	0	0	0	0	0	0	0	0	0	0	0	0	0	0	0	0	0	0	0	0	0	0	0	0	0	0	0	0	0	0	0	0	0	0	0
SINE?	0	0	0	0	0	0	0	0	0	0	0	0	0	0	0	0	0	0	0	0	0	0	0	0	0	0	0	0	0	0	0	0	0	0	0	0	0	0	0	0	0	0	0	0	0	0	0	0	0
Unknown	172217	158884	14344	16180	61134	14416	19289	38920	30447	21147	61958	2230	43741	43731	32773	25429	21699	28621	25102	24571	16545	16833	21801	15841	16836	183014	32841	7434	35869	155277	31156	21634	11184	12439	39358	34132	3566	2461	9233	5441	12882	16382	11462	14705	17735	12934	8738	19315	9338
[truncated: 144 more columns]
