# Supplementary material for: Unistrand piRNA clusters are an evolutionarily conserved mechanism to suppress endogenous retroviruses across the Drosophila genus
Source: Nat Commun. 2023 Nov 13;14:7337. doi: 10.1038/s41467-023-42787-1 (PMC10643416; doi:10.1038/s41467-023-42787-1)
Supplement: Supplementary file 16 — Source Data [file 41467_2023_42787_MOESM16_ESM.xlsx]

## Sheet: Notes
Not included in Source data
Supplementary Fig. 20 = Supplementary Data 4
Supplementary Fig. 21 = Supplementary Data 5
Supplementary Fig. 22 = Supplementary Data 6

## Sheet: 2
Fig. 2e
Species	Length (Mb)
D.yakuba	852
D.santomea	812
D.teissieri	769
D.erecta	267
D.simulans	438
D.sechellia	749
D.mauritiana	845
D.melanogaster	802
D.suzukii	680
D.subpulchrella	1085
D.biarmipes	227
D.takahashii	158

## Sheet: 3
Fig. 3c
antisense	18	19	20	21	22	23	24	25	26	27	28	29	30	31	32	33	34	35	36
1U	0.0964853	0.170522	0.305245	0.621392	0.858095	1.80803	4.86594	13.0406	15.922	18.6504	14.0322	11.2624	7.23181	4.70551	1.58526	0.753734	0.430509	0.170014	0
other	0.0321964	0.0739779	0.101786	0.216068	0.480073	0.845402	1.37065	3.24155	1.90355	1.92857	1.66482	1.10141	0.657723	0.370852	0.210526	0.0945807	0.0550973	0.0298755	0
sense	18	19	20	21	22	23	24	25	26	27	28	29	30	31	32	33	34	35	36
1U	0.151663	0.219128	0.334218	0.698625	1.22065	2.1437	6.73906	17.907	28.5901	23.0767	22.5475	20.5772	9.08154	6.18951	2.25905	0.844122	0.459507	0.221634	0
other	0.0438484	0.0874896	0.168709	0.240954	0.457808	0.966499	1.87538	3.46995	3.71092	12.1197	4.03282	2.02762	1.08434	0.67001	0.404363	0.209173	0.104223	0.0621531	0
Fig. 3f
antisense	18	19	20	21	22	23	24	25	26	27	28	29	30	31	32	33	34	35	36
1U	0.0166872	0.0207407	0.0539184	0.0933324	0.107352	0.217511	0.691718	1.30247	1.50691	1.57592	2.52601	0.849088	0.508922	0.24972	0.104489	0.0821891	0.0249442	0.0105551	0
other	0.00714831	0.0185464	0.0246785	0.127711	0.102387	0.212926	0.280692	0.24473	0.199369	0.157288	0.124687	0.0905272	0.0446573	0.0274042	0.00849959	0.00795681	0.002275	0.00321047	0
sense	18	19	20	21	22	23	24	25	26	27	28	29	30	31	32	33	34	35	36
1U	0.223412	0.370455	0.678365	1.69128	1.52311	2.49728	7.69236	19.3216	30.6328	29.4726	23.3529	15.2211	9.26895	4.81571	2.27437	0.976245	0.507606	0.255182	0
other	0.0499461	0.100989	0.199715	0.953109	0.353412	0.37488	0.995657	2.32887	2.96125	2.66309	2.24115	1.41969	0.738952	0.380481	0.222663	0.115437	0.0606979	0.0445304	0
Fig. 3d
	1	2	3	4	5	6	7	8	9	10	11	12	13	14	15	16	17	18	19	20
Fraction	0.0072429	0.0138645	0.00970688	0.0099435	0.0139739	0.0123347	0.0247929	0.0241105	0.0389925	0.515647	0.0423032	0.0162479	0.0400092	0.0151262	0.0134959	0.0247865	0.0283395	0.0937271	0.0305762	0.0247794
z1-z20	-0.395346	-0.333727	-0.372391	-0.370189	-0.332711	-0.347944	-0.232448	-0.238759	-0.101389	24.9074	-0.0708844	-0.311599	-0.0920205	-0.322011	-0.337152	-0.232508	-0.199669	0.404392	-0.179014	-0.232573
Fig. 3g
	1	2	3	4	5	6	7	8	9	10	11	12	13	14	15	16	17	18	19	20
Fraction	0.0780218	0.0481968	0.0463303	0.0491377	0.0507558	0.0514978	0.0494594	0.049395	0.0495338	0.0488643	0.0467444	0.0488942	0.0502426	0.0484894	0.0485524	0.0470618	0.0473235	0.0471157	0.0472994	0.047084
z1-z20	20.4946	-0.274543	-0.562241	-0.131091	0.114888	0.227903	-0.0821619	-0.0919459	-0.070843	-0.17271	-0.497916	-0.168143	0.0368619	-0.22986	-0.220237	-0.448828	-0.408479	-0.440501	-0.412192	-0.445399

## Sheet: 4
Fig. 4e
Species	Length (Mb)
D.innubila	241
D.melanogaster	802
D.ficusphila	566
D.oshimai	533
D.pseudoobscura	276
D.persimilis	247
D.miranda	450
D.lowei	1619
D.athabasca	784
D.azteca	361
D.bifasciata	119
D.guanche	0
D.subobscura	0
D.tristis	56
D.ambigua	169
D.obscura	67

## Sheet: 5
Fig. 5g			Fig. 5b					Fig. 5e
Species	Length (Mb)		Assembly	log10(FC_plus)	log10(FC_minus)	Cluster		D.ananassae
D.acanthoptera	0		Dbia.GCF_018148935	3.15961	5.00476	flam		log2(strand bias)	2.267	3.24437	4.04439	4.5142	0.54264	2.877	0.24866
D.wassermani	0		Dere.d15genomes	4.61643	5.44841	flam		log2(enrichment)	-1.61645	2.13362	2.11426	1.95191	-1.59303	-1.59286	-1.50353
D.pachea	0		Dfic.d101g	4.23516	5.32191	flamlike1		D.melanogaster
D.nannoptera	0		Dmel.dm6	3.95902	5.02301	flam		log2(strand bias)	2.22869	1.19866	0.593109	6.92742	5.76961	3.23853	1.07004
D.bromeliae	0		Dper.GCF_003286085	2.85597	4.61792	flamlike3		log2(enrichment)	0.171972	-0.953713	-0.388843	1.67162	1.66161	1.11277	0.0442936
D.mojavensis	39		Dpse.GCF_009870125	3.10395	4.75965	flamlike3		D.mojavensis
D.arizonae	0		Dsim.GCF_016746395	4.10554	4.96914	flam		log2(strand bias)	0.788353	4.48487	1.46324	0.321375	0.647585	1.98546	2.03493	2.17243	2.64676	0.961669	2.85473	3.57568	1.59946
D.navojoa	0		Dsuz.GCF_013340165	3.28643	5.25402	flam		log2(enrichment)	-0.859048	2.6964	-1.42756	-1.33471	-0.801616	-0.684263	-0.918977	-0.510674	0.669843	-0.616976	-0.135013	0.815294	-1.10181
D.hydei	0		Dtak.GCF_018152695	3.14499	4.86799	flam		D.virilis
D.repleta	0		Dyak.GCF_016746365	4.57071	5.43895	flam		log2(strand bias)	2.02037	2.01038	0.21027	1.61386	0.691558	1.06449	5.82774	0.209827	0.250341	0.327583	0.0497609	5.81122	0.543915	0.162258
D.novamexicana	0							log2(enrichment)	0.0156391	-0.226599	-0.296438	-0.527895	-1.16113	0.832201	1.33642	-0.790716	0.479001	-0.896089	-0.614478	0.960944	-1.08075	-0.295399
D.americana	0		Fig. 5c
D.virilis	61		Assembly	log10(FC_plus/FC_minus)	log10(FC/total)	Cluster
D.ezoana	0		Dbia.GCF_018148935	6.12945	0.509216	flam
D.littoralis	0		Dere.d15genomes	2.76378	-0.13884	flam
D.grimshawi	0		Dfic.d101g	3.61012	1.34407	flamlike1
D.busckii	0		Dmel.dm6	3.5345	1.02268	flam
D.arawakana	0		Dper.GCF_003286085	5.85306	1.2089	flamlike3
D.dunni	0		Dpse.GCF_009870125	5.50013	0.756768	flamlike3
D.cardini	0		Dsim.GCF_016746395	2.8688	0.672632	flam
D.funebris	0		Dsuz.GCF_013340165	6.53618	2.27422	flam
D.innubila	241		Dtak.GCF_018152695	5.72367	0.174766	flam
D.immigrans	0		Dyak.GCF_016746365	2.88424	-0.018178	flam
D.albomicans	0
D.pruinosa	0
D.quadrilineata	0
D.repletoides	0
D.bocqueti	0
D.jambulina	0
D.birchii	0
D.kanapiae	0
D.serrata	0
D.bunnanda	0
D.kikkawai	0
D.rufa	0
D.triauraria	0
D.pectinifera	0
D.melanogaster	802
D.mauritiana	845
D.sechellia	749
D.simulans	438
D.erecta	267
D.orena	0
D.santomea	812
D.yakuba	852
D.teissieri	769
D.takahashii	158
D.biarmipes	227
D.subpulchrella	1085
D.suzukii	680
D.eugracilis	0
D.ficusphila	566
D.elegans	0
D.fuyamai	0
D.rhopaloa	0
D.oshimai	533
D.ananassae	574
D.bipectinata	0
D.parabipectinata	0
D.malerkotliana	0
D.pseudoananassae	0
D.ercepeae	0
D.varians	0
D.pseudoobscura	276
D.persimilis	247
D.miranda	450
D.lowei	1619
D.athabasca	784
D.azteca	361
D.bifasciata	119
D.guanche	0
D.subobscura	0
D.tristis	56
D.ambigua	169
D.obscura	67
D.neocordata	0
D.saltans	0
D.prosaltans	0
D.sturtevanti	0
D.willistoni	0
D.equinoxialis	0
D.paulistorum	0
D.tropicalis	0
D.insularis	0
D.sucinea	0

## Sheet: 6a,b,g
Fig. 6a								Fig. 6b	gag+pol			gag+pol+env				Fig. 6g
Species	DNA	LINE	LTR	RC	Satellite	SINE		Species	Copia	Gypsy	Pao	Copia	Gypsy	Pao		Species	log2(Gypsy enrichment)	log2(env enrichment)
C.costata	0.206882	0.20169	0.105742	0.164315	0.00162414	0		C.costata	13	9	40	0	35	2		Damb	0.707819	0.0600073
D.acanthoptera	0.0167313	0.128507	0.00847232	0.0186434	0.000330068	0.000132691		D.acanthoptera	0	0	0	0	0	0		Dath	0.171788	0.130332
D.albomicans	0.133306	0.191935	0.312858	0.207259	0	0.000129783		D.albomicans	5	19	12	1	13	0		Dazt	0.486684	0.236067
D.ambigua	0.0910381	0.202554	0.461303	0.105938	0.0290161	0.00128304		D.ambigua	7	9	30	0	43	3		Dbia	0.523562	0.152003
D.americana	0.0150209	0.0968122	0.204826	0.38538	0	0		D.americana	2	6	7	0	11	0		Dbif	0.385654	1.0156
D.ananassae	0.0681063	0.212029	0.517559	0.081003	0.00512804	0.000883106		D.ananassae	15.2	25.6	23.4	0	29.4	3.2		Dere	0.263034	0.0703893
D.arawakana	0.0607685	0.110969	0.303814	0.223331	0	0		D.arawakana	12	11	8	0	42	2		Dfic	0.621183	0.373088
D.arizonae	0.42723	0.0862679	0.0898738	0.302262	0	0.00097017		D.arizonae	0	0	0	0	0	0		Dinn	0.514573	0.807355
D.athabasca	0.093374	0.206258	0.422662	0.0898922	0.00100069	0.00128196		D.athabasca	7	14	18	0	54	1		Dmau	0.66607	0.466568
D.azteca	0.0886183	0.172273	0.531722	0.0620751	0	0.000282252		D.azteca	7	22	46	0	56	4		Dmel	0.385654	0.81598
D.biarmipes	0.131621	0.167766	0.468213	0.11588	0.0138984	0.000443286		D.biarmipes	2.25	7	5.5	0	8.25	0.25		Dmir	0.322538	-0.411678
D.bifasciata	0.0657692	0.211565	0.467672	0.177601	0	0.000338635		D.bifasciata	8	42	10	0	32	1		Dosh	0.277534	0.0630098
D.bipectinata	0.146143	0.218719	0.337978	0.117416	0.0610557	4.96408e-05		D.bipectinata	6.5	15.25	18.25	0	23.25	2.75		Dper	0.235714	0.391334
D.birchii	0.114092	0.270243	0.353755	0.0843407	0	0.000133662		D.birchii	2	1	2	0	2	0		Dpse	0.756074	0.169925
D.bocqueti	0.0921896	0.251651	0.487162	0.0449608	0.00578485	0.000504973		D.bocqueti	8	27	31	0	57	1		Dsan	-0.0173419	0.0666372
D.bromeliae	0.0348821	0.143858	0.282147	0.0544569	0	0.000239604		D.bromeliae	0	0	0	0	0	0		Dsim	0.770913	0.36995
D.bunnanda	0.121071	0.183374	0.302031	0.0659539	0	0		D.bunnanda	0	6	0	0	1	0		Dsubp	0.252897	-0.462707
D.busckii	0.0775588	0.305765	0.253235	0.0672941	0	0		D.busckii	0	5	1	0	5	0		Dsuz	0.0642788	0.27194
D.cardini	0.064537	0.037831	0.291947	0.293764	0	0		D.cardini	14	17	12	0	11	2		Dtak	-0.459711	-0.666492
D.carrolli	0.0633094	0.101437	0.418026	0.14374	0.0806599	0		D.carrolli	17	32	26	0	45	7		Dtei	0.292782	0.0995357
D.dunni	0.0659437	0.0652951	0.156134	0.110653	0	0.00021112		D.dunni	5	6	9	0	9	0		Dyak	0.0797272	-0.0995357
D.elegans	0.0556591	0.174732	0.624374	0.0402859	0.00153166	0.00129314		D.elegans	2.66667	12	3.66667	0	24.6667	1.33333
D.equinoxialis	0.0969744	0.153075	0.546378	0.0566445	0	0.000287889		D.equinoxialis	13	45	37	0	58	6
D.ercepeae	0.0442886	0.298367	0.300848	0.0157419	0.0189505	0.00199711		D.ercepeae	19	13	2	0	25	0
D.erecta	0.0607931	0.261884	0.529133	0.0662519	0.0393658	0.000287598		D.erecta	0	3.5	6	0	8	0.5
D.eugracilis	0.1248	0.139638	0.528864	0.0504604	0.0918419	5.87988e-05		D.eugracilis	7.75	12.25	13	0	11.75	0.75
D.ezoana	0.159414	0.109003	0.468644	0.147256	4.07598e-05	0		D.ezoana	2	14	9	0	18	0
D.ficusphila	0.0891259	0.144813	0.351341	0.112683	0.000189707	0.000688251		D.ficusphila	13.6667	16.6667	35	0	48.6667	4
D.funebris	0.0276889	0.0878502	0.330998	0.495246	0.0015133	0.00432723		D.funebris	3	9	2	0	11	0
D.fuyamai	0.116534	0.109914	0.578797	0.158826	0	0		D.fuyamai	14	24	30	0	86	3
D.grimshawi	0.0319619	0.0611715	0.481254	0.0195569	0.352306	0.00179998		D.grimshawi	2.5	3	2.25	0	3.5	0
D.guanche	0.0291542	0.0948385	0.0441509	0.195562	0.000864999	0		D.guanche	0	2	1	0	0	0
D.hydei	0.146618	0.166629	0.368877	0.0713491	0.00458342	0.00800822		D.hydei	1	4	3	0	3	0
D.immigrans	0.0755149	0.134552	0.145355	0.125388	0.000186123	0.00219826		D.immigrans	6.5	6	1	0	17	0
D.innubila	0.241648	0.0808084	0.0856375	0.158489	0	0.00185401		D.innubila	3	3	0	0	10	0
D.insularis	0.0892011	0.154387	0.551666	0.124181	0	0		D.insularis	15	17	34	0	44	5
D.jambulina	0.129328	0.2183	0.43399	0.0452861	0.000797566	0.00216743		D.jambulina	9	21	36	0	34	4
D.kanapiae	0.23076	0.229125	0.198102	0.0598072	0.00785769	0.00599293		D.kanapiae	0	1	0	0	0	0
D.kikkawai	0.106195	0.167367	0.437805	0.122899	0	0.0020383		D.kikkawai	11.3333	17.3333	30.3333	0	58.3333	2
D.kurseongensis	0.0714517	0.142569	0.317116	0.110673	0.283404	0.000623542		D.kurseongensis	15	17	28	0	43	8
D.littoralis	0.0310042	0.111828	0.425657	0.11936	0	7.28758e-05		D.littoralis	10	29	6	0	33	0
D.lowei	0.119143	0.155862	0.588504	0.0315422	0	0.000384112		D.lowei	9	23	42	0	35	2
D.malerkotliana	0.0853106	0.222752	0.323983	0.126172	0.131659	0		D.malerkotliana	11	26	25	0	49	1
D.m.pallens	0.0880561	0.23011	0.312961	0.100163	0.0981828	0		D.m.pallens	10	22	20	0	43	2
D.mauritiana	0.0423412	0.305236	0.510228	0.0286592	0.0469451	7.05874e-05		D.mauritiana	6.33333	16.3333	13.3333	0	21.6667	1
D.melanogaster	0.0640373	0.229824	0.512055	0.024772	0.140941	0.00302495		D.melanogaster	8.25	27.25	11.5	0	34.75	0
D.miranda	0.0894706	0.179278	0.500696	0.139331	4.67775e-05	0.00202179		D.miranda	21	29	33	0	27	1
D.mojavensis	0.187813	0.107489	0.390379	0.17399	0.0432339	0.00548127		D.mojavensis	5	7.2	8.6	0	15.2	1.6
D.murphyi	0.057323	0.0988058	0.289256	0.0450074	0.458083	0.00201706		D.murphyi	3	1	0	0	3	0
D.nannoptera	0.369827	0.0189351	0.0400222	0	0	0.140243		D.nannoptera	0	0	0	0	0	0
D.navojoa	0.364111	0.0655038	0.0720796	0.376765	0	0		D.navojoa	0	0	0	0	1	0
D.neocordata	0.110764	0.204941	0.45864	0.0771479	0	8.47445e-05		D.neocordata	3	8	4	0	15	0
D.novamexicana	0.0364505	0.139141	0.314236	0.195997	0	0		D.novamexicana	3	3	12	0	25	0
D.obscura	0.126836	0.19579	0.399374	0.118683	0.00907942	0.0026281		D.obscura	4.66667	11.3333	35	0	36.3333	3.33333
D.orena	0.0216151	0.105387	0.675455	0.0326501	0.0227087	0		D.orena	3	10	0	0	11	0
D.oshimai	0.158075	0.201236	0.347912	0.0915601	0.00319341	0.00163467		D.oshimai	6	17	38	0	62	4
D.pachea	0	0.0306474	0	0	0	0		D.pachea	0	0	0	0	0	0
D.parabipectinata	0.100433	0.207918	0.364362	0.10741	0.0347828	0		D.parabipectinata	9	19	25	0	29	1
D.paulistorum	0.0925416	0.16851	0.483425	0.0659283	6.19747e-05	0.000971746		D.paulistorum	27	54	30.5	0	49	1
D.pectinifera	0.0920574	0.126534	0.217963	0.141918	0	0.000942247		D.pectinifera	1	1	0	0	0	0
D.persimilis	0.0563021	0.195184	0.514508	0.134823	0.000232127	0.000611088		D.persimilis	5.5	11	15.5	0	30.25	1.5
D.prosaltans	0.111292	0.111529	0.474679	0.163611	0	0.000123706		D.prosaltans	18	54	24	0	45	3
D.pruinosa	0.106207	0.251892	0.364293	0.166332	0	0.0030242		D.pruinosa	7	37	7	0	32	1
D.p.nigrens	0.125928	0.18345	0.324204	0.107899	0.034074	0		D.p.nigrens	4	17	24	0	16	2
D.pseudoananassae	0.102979	0.246149	0.360991	0.149529	0.0148478	0		D.pseudoananassae	9	22	26	0	30	2
D.pseudoobscura	0.0658176	0.192441	0.50164	0.0892258	0.000431515	0.00116157		D.pseudoobscura	3	10.75	14.75	0	17.25	0.75
D.quadrilineata	0.0328738	0.0815687	0.214412	0.00267614	0.000851591	0		D.quadrilineata	4	13	16	0	20	3
D.repleta	0.113355	0.0885804	0.29482	0.414006	0	0		D.repleta	1	7	1	0	5	1
D.repletoides	0.0772061	0.21915	0.153295	0.130024	0.000177875	0.00309084		D.repletoides	0	0	4	0	7	0
D.rhopaloa	0.0922794	0.191182	0.401764	0.189473	0.0201453	0.00048729		D.rhopaloa	5.33333	14.3333	18	0	44	0.666667
D.rufa	0.120701	0.11008	0.437958	0.130426	0.00168977	0.000766575		D.rufa	5	9	31	0	75	6
D.saltans	0.0999201	0.130467	0.496303	0.100255	0	0.000381619		D.saltans	19	44	40	0	74	4
D.santomea	0.065868	0.169737	0.615848	0.0953337	0.0257426	0.000329189		D.santomea	7	17	11	0	40	1
D.sechellia	0.0206489	0.312675	0.435157	0.0383867	0.0668223	1.27113e-05		D.sechellia	5.75	16	9.75	0	26.5	0.5
D.serrata	0.0863395	0.171961	0.201096	0.450984	0.0047273	0.000336963		D.serrata	2.5	6.5	15.5	0	11	0
D.simulans	0.0639185	0.361117	0.415768	0.0460505	0.0684938	0.000827048		D.simulans	3.2	5.6	11.4	0	12.8	0.6
D.sp.affchauvacae	0.0914271	0.243385	0.504745	0.0529969	0.0149863	0		D.sp.affchauvacae	11	30	45	0	76	1
D.sp.mushsaotome	0.102445	0.113935	0.422401	0.0805266	0	0		D.sp.mushsaotome	3	4	1	0	5	0
D.sproati	0.113895	0.178702	0.234295	0.135234	0	0.0231825		D.sproati	2	2	0	0	1	0
D.sturtevanti	0.162999	0.135988	0.399821	0.206714	0	0.000254185		D.sturtevanti	10	21	12	0	32	0
D.subobscura	0.0959228	0.118809	0.331317	0.293088	0	0.000257161		D.subobscura	0	8	7	0	9	0.5
D.subpulchrella	0.13546	0.197088	0.439987	0.0919084	0.00697019	0.00127721		D.subpulchrella	11.5	35.5	25.5	0	52	0
D.sucinea	0.0968156	0.0647477	0.290706	0.200371	0.000593312	0.000250334		D.sucinea	5	10	9	0	21	1
D.suzukii	0.127611	0.171083	0.421998	0.119569	0.0150859	0.00213		D.suzukii	2.5	20.5	13.5	0	23.5	2.5
D.takahashii	0.147901	0.111882	0.214713	0.217671	0.0221218	0.0026154		D.takahashii	2.66667	5.66667	19	0	32	2
D.teissieri	0.050219	0.129918	0.581273	0.171294	0.00785173	0.00411606		D.teissieri	7	14.6667	15.3333	0	38.6667	1
D.triauraria	0.129316	0.164572	0.321177	0.200799	0.000697136	0.00171645		D.triauraria	7	20	36.5	0	50	7
D.tristis	0.114923	0.171172	0.448391	0.141033	0.0217677	0		D.tristis	5	13	35	0	36	5
D.tropicalis	0.0675294	0.14103	0.634227	0.0747687	0.000149734	0.000548536		D.tropicalis	16	39	30	0	44	2
D.varians	0.0500626	0.218698	0.299978	0.107063	0.00713184	0.000237187		D.varians	0	5	1	0	7	1
D.virilis	0.0407362	0.147009	0.377752	0.189292	0.000258543	0.000775963		D.virilis	1	8.75	3.5	0	9.25	0
D.wassermani	0.00659541	0.017827	0.00137928	0	0.000404249	0.000745582		D.wassermani	0	0	0	0	0	0
D.willistoni	0.0894953	0.158664	0.523479	0.105535	0.00049756	0.000562459		D.willistoni	19	42	17.5	0	50.25	3
D.yakuba	0.089197	0.155565	0.57321	0.123736	0.0170229	0.000325356		D.yakuba	3.4	12.2	11.8	0	29.2	2.4
L.clarofinis	0.255243	0.141997	0.143287	0.118998	0.0150736	0.000640368		L.clarofinis	21	36	66	0	103	4
L.collinella	0.290828	0.117106	0.0946059	0.213728	0.00115233	0.00234096		L.collinella	9	22	15	0	37	2
L.magnipectinata	0.272114	0.173267	0.0829595	0.159236	0.00146365	0.000123864		L.magnipectinata	6	11	28	0	20	0
L.mommai	0.244887	0.0896511	0.0922712	0.252241	0.00040713	0.000291816		L.mommai	18	25	39	0	50	3
L.stackelbergi	0.275088	0.145685	0.0954463	0.172591	0	0.000248182		L.stackelbergi	15	12	23	0	21	0
L.varia	0.16973	0.255876	0.117944	0.214764	0	0		L.varia	4	5	18	0	19	3
S.graminum	0.193144	0.137937	0.233286	0.226242	0.00182874	0.00146412		S.graminum	7	5	21	0	22	0
S.hsui	0.200723	0.158462	0.328381	0.12661	6.47894e-05	0.00245208		S.hsui	11	36	29	0	66	8
S.montana	0.283016	0.161618	0.303385	0.107953	0.000150112	0		S.montana	21	29	46	0	94	4
S.pallida	0.181478	0.261646	0.240124	0.171116	0	0.000397636		S.pallida	12	26	39	1	69	2
Z.africanus	0.089872	0.123066	0.494866	0.062214	0	0.00017589		Z.africanus	4	7	8	0	15	0
Z.camerounensis	0.110016	0.13325	0.297526	0.160675	0	0		Z.camerounensis	11	10	22	0	44	1
Z.capensis	0.130128	0.127168	0.498489	0.0851163	0.000771481	0		Z.capensis	12	30	31	0	40	3
Z.davidi	0.214259	0.114874	0.332888	0.223904	0.00136434	0		Z.davidi	3	7	6	0	33	0
Z.gabonicus	0.043532	0.0661079	0.515362	0.0637767	0	0.000424921		Z.gabonicus	4	12	18	0	31	4
Z.ghesquierei	0.0978349	0.0805843	0.231543	0.464231	0	0.000431416		Z.ghesquierei	10	24	1	0	22	0
Z.indianus	0.0724295	0.0950686	0.622941	0.0690741	0	0.000903984		Z.indianus	4.75	13.75	8.75	0	17.75	1.75
Z.inermis	0.0216493	0.0530295	0.267346	0.439418	0	0		Z.inermis	2	7	5	0	17	0
Z.kolodkinae	0.02272	0.174267	0.465273	0.144676	0	0.000418075		Z.kolodkinae	10	15	27	0	30	1
Z.lachaisei	0.0816677	0.142065	0.380883	0.198234	0	0.0028912		Z.lachaisei	4	8	3	0	7	0
Z.nigranus	0.113519	0.10505	0.509917	0.142312	0.00127278	0.000962795		Z.nigranus	12	32	10	0	32	0
Z.ornatus	0.0693636	0.196655	0.372505	0.126533	0.0222952	0		Z.ornatus	17	26	17	0	45	0
Z.taronus	0.150059	0.090346	0.413588	0.171722	0	0.00506824		Z.taronus	6	15	9	0	24	0
Z.tsacasi	0.0338968	0.165183	0.419927	0.191113	0	0.000911612		Z.tsacasi	9	17.5	15.5	0	35	2
Z.vittiger	0.0891843	0.113105	0.310742	0.192691	0.0113207	0.000296232		Z.vittiger	10	5	11	0	49	1

## Sheet: 6c,d,f
Fig. 6c										Fig. 6f
minus strand	LTR/Gypsy	LTR/other	any other		plus strand	LTR/Gypsy	LTR/other	any other		Species-Assembly [Cluster]	LTR/Gypsy	LTR/other
Dtris-d101g [flamlike5]	0.634742	0.0404748	0.11179		Dtris-d101g [flamlike5]	0.0222507	0.0701226	0.120619		Dbia-d101g [flam]	1.10816	-2.97499
Dobs-GCF_018151105 [flamlike5]	0.499062	0.0428765	0.192775		Dobs-GCF_018151105 [flamlike5]	0.0993067	0.0423291	0.123651		Dbia-d15genomes [flam]	1.00168	-2.18116
Dobs-d101g [flamlike5]	0.533726	0.0508001	0.254325		Dobs-d101g [flamlike5]	0.00708083	0.035166	0.118902		Dbia-GCF_018148935 [flam]	1.11286	-4.09995
Dbif-GCA_009664405 [flamlike5]	0.641113	0.0297334	0.135317		Dbif-GCA_009664405 [flamlike5]	0.0523764	0.0260916	0.115369		Dere-d15genomes [flam]	0.36989	0.503905
Damb-d101g [flamlike5]	0.851453	0.00725021	0.0346739		Damb-d101g [flamlike5]	0.004602	0.0017537	0.100267		Dere-droEre1 [flam]	0.457195	0.529243
Dinn-GCF_004354385 [flamlike4]	0.686631	0.00293594	0.163499		Dinn-GCF_004354385 [flamlike4]	0.00080249	0	0.146131		Dere-GCF_003286155 [flam]	0.105113	0.684209
Dpse-GCF_009870125 [flamlike3]	0.509827	0.0256616	0.110867		Dpse-GCF_009870125 [flamlike3]	0.0875118	0.00258054	0.263551		Dmau-GCF_004382145 [flam]	0.580164	-1.02905
Dpse-d15genomes [flamlike3]	0.469654	0.147057	0.104751		Dpse-d15genomes [flamlike3]	0.0815287	0.0329734	0.164036		Dmel-d101g [flam]	0.804194	-1.14154
Dper-GCF_003286085 [flamlike3]	0.639201	0.0626771	0.038369		Dper-GCF_003286085 [flamlike3]	0.0487655	0.0266748	0.184312		Dmel-dm6 [flam]	0.308735	-1.05287
Dper-d15genomes [flamlike3]	0.783874	0.0741884	0.0255344		Dper-d15genomes [flamlike3]	0	0	0.116403		Dsan-GCF_016746245 [flam]	0.720678	-1.24541
Dper-d101g [flamlike3]	0.573418	0.170308	0.0650655		Dper-d101g [flamlike3]	0.0276031	0.011418	0.152187		Dsim-d101g [flam]	1.34551	-1.13525
Dmir-GCF_003369915 [flamlike3]	0.449035	0.0651315	0.155095		Dmir-GCF_003369915 [flamlike3]	0.109461	0.0527421	0.168536		Dsim-d15genomes [flam]	1.80011	-Inf
Dazt-GCA_005876895 [flamlike3]	0.383445	0.0834412	0.186486		Dazt-GCA_005876895 [flamlike3]	0.0924245	0.0560201	0.198183		Dsim-droSim1 [flam]	1.23268	-Inf
Dath-GCA_008121215 [flamlike3]	0.315703	0.0807656	0.226401		Dath-GCA_008121215 [flamlike3]	0.118883	0.0547349	0.203513		Dsim-GCF_016746395 [flam]	1.44738	-2.43614
Dosh-d101g [flamlike2]	0.381358	0.0491715	0.137173		Dosh-d101g [flamlike2]	0.173282	0.0376164	0.221399		Dsubp-d101g_L1 [flam]	1.00749	-0.1924
Dfic-GCF_018152265 [flamlike1]	0.438943	0.0185051	0.244927		Dfic-GCF_018152265 [flamlike1]	0.0538445	0.0155835	0.228197		Dsubp-GCF_014743375 [flam]	0.859026	-0.183555
Dfic-d101g [flamlike1]	0.388887	0.0175212	0.277711		Dfic-d101g [flamlike1]	0.0562751	0.0158181	0.243787		Dsuz-GCF_013340165 [flam]	1.1799	-0.378158
Dsim-GCF_016746395 [flam_dup]	0.483685	0.0469452	0.183433		Dsim-GCF_016746395 [flam_dup]	0.0740384	0.0810961	0.130802		Dtak-d101g [flam]	1.40717	1.19761
Dyak-GCF_016746365 [flam]	0.453916	0.0615892	0.165745		Dyak-GCF_016746365 [flam]	0.148639	0.0256325	0.144478		Dtak-GCF_018152695 [flam]	1.4335	1.25225
Dyak-GCF_000005975 [flam]	0.32355	0.0872355	0.17882		Dyak-GCF_000005975 [flam]	0.172322	0.0746549	0.163417		Dtei-d101g_CT02 [flam]	-0.146886	-0.988954
Dyak-droYak2 [flam]	0.312329	0.0891389	0.185262		Dyak-droYak2 [flam]	0.171659	0.0728204	0.168791		Dtei-GCF_016746235 [flam]	0.75204	-1.07211
Dyak-d15genomes [flam]	0.640401	0.0186027	0.0914858		Dyak-d15genomes [flam]	0.124101	0.0294216	0.0959883		Dyak-d15genomes [flam]	0.67765	-1.83316
Dyak-d101g [flam]	0.697821	0.00543615	0.0525591		Dyak-d101g [flam]	0.122405	0.0172654	0.104514		Dyak-droYak2 [flam]	0.312563	-0.0736439
Dtei-GCF_016746235 [flam]	0.529474	0.0385459	0.128744		Dtei-GCF_016746235 [flam]	0.119436	0.0462933	0.137507		Dyak-GCF_000005975 [flam]	0.325798	-0.0390222
Dtei-d101g_CT02 [flam]	0.222528	0.0914506	0.386597		Dtei-d101g_CT02 [flam]	0.0985344	0.0128043	0.188086		Dyak-GCF_016746365 [flam]	0.517109	-1.01752
Dtei-d101g_2733 [flam]	0.683348	0	0.0579444		Dtei-d101g_2733 [flam]	0.1429	0.00286123	0.112947		Dfic-d101g [flamlike1]	1.0938	-2.19606
Dtak-GCF_018152695 [flam]	0.346105	0.0874791	0.242355		Dtak-GCF_018152695 [flam]	0.0334912	0.0865414	0.204029		Dfic-GCF_018152265 [flamlike1]	1.38751	-2.03976
Dtak-d101g [flam]	0.371748	0.0825483	0.235398		Dtak-d101g [flam]	0.0259076	0.0914076	0.192991		Dosh-d101g [flamlike2]	1.28393	-0.360989
Dsuz-GCF_013340165 [flam]	0.534171	0.10482	0.127376		Dsuz-GCF_013340165 [flam]	0.114189	0.0126627	0.106782		Dath-GCA_008121215 [flamlike3]	0.937961	-0.479237
Dsubp-GCF_014743375 [flam]	0.533268	0.0745108	0.148269		Dsubp-GCF_014743375 [flam]	0.0614716	0.0259062	0.156575		Dazt-GCA_005876895 [flamlike3]	0.881961	-0.867586
Dsubp-d101g_L1 [flam]	0.541199	0.071706	0.169486		Dsubp-d101g_L1 [flam]	0.0206144	0.0327702	0.164224		Dmir-GCF_003369915 [flamlike3]	0.833552	-0.53764
Dsim-GCF_016746395 [flam]	0.51643	0.0189269	0.0631975		Dsim-GCF_016746395 [flam]	0.0748485	0.035173	0.291424		Dper-d101g [flamlike3]	1.47982	-0.241986
Dsim-droSim1 [flam]	0.554627	0	0.306295		Dsim-droSim1 [flam]	0.132196	0	0.00688251		Dper-d15genomes [flamlike3]	1.61647	-1.78777
Dsim-d15genomes [flam]	0.825969	0	0		Dsim-d15genomes [flam]	0.021252	0	0.152779		Dper-GCF_003286085 [flamlike3]	1.17597	-1.39655
Dsim-d101g [flam]	0.603796	0.0247051	0.015282		Dsim-d101g [flam]	0.00104415	0.0420883	0.313084		Dpse-d15genomes [flamlike3]	0.996651	-0.657928
Dsan-GCF_016746245 [flam]	0.463376	0.0590751	0.134019		Dsan-GCF_016746245 [flam]	0.15219	0.0300072	0.161332		Dpse-GCF_009870125 [flamlike3]	0.871668	-2.6148
Dmel-dm6 [flam]	0.531446	0.0657889	0.215109		Dmel-dm6 [flam]	0.0738537	0.0205572	0.0932453		Dinn-GCF_004354385 [flamlike4]	3.35543	-2.0659
Dmel-d101g [flam]	0.635215	0.0427652	0.110278		Dmel-d101g [flam]	0.12398	0.02819	0.0595718		Damb-d101g [flamlike5]	1.8212	-4.52321
Dmau-GCF_004382145 [flam]	0.526319	0.0462533	0.17023		Dmau-GCF_004382145 [flam]	0.0878797	0.0365886	0.132729		Dbif-GCA_009664405 [flamlike5]	1.3998	-1.72911
Dere-GCF_003286155 [flam]	0.61104	0	0.0386534		Dere-GCF_003286155 [flam]	0.0448379	0.131701	0.173768		Dobs-d101g [flamlike5-5p]	1.46331	-1.32242
Dere-droEre1 [flam]	0.602348	0.0223502	0.0309298		Dere-droEre1 [flam]	0.0572136	0.0947319	0.192426		Dobs-GCF_018151105 [flamlike5-5p]	1.58766	-1.18929
Dere-d15genomes [flam]	0.561946	0.000474443	0.0370593		Dere-d15genomes [flam]	0.044429	0.134573	0.221518		Dtris-d101g [flamlike5-5p]	1.59976	-0.942401
Dere-d101g [flam]	0.755595	0.0362651	0.043509		Dere-d101g [flam]	0.0621818	0.0417209	0.0607285
Dbia-GCF_018148935 [flam]	0.792418	0.00384815	0.0493709		Dbia-GCF_018148935 [flam]	0.0692285	0.00128817	0.083846
Dbia-d15genomes [flam]	0.767566	0.00105268	0.0713518		Dbia-d15genomes [flam]	0.0262594	0.0179173	0.115853
Dbia-d101g [flam]	0.785996	0.002886	0.0625568		Dbia-d101g [flam]	0.0550328	0.00784647	0.0856823
Fig. 6d
minus strand	LTR/Gypsy	LTR/other	any other		plus strand	LTR/Gypsy	LTR/other	any other
Dmel-dm6 [Cluster20A]	0.461428	0.432985	0.0240905		Dmel-dm6 [Cluster20A]	0.0331321	0.0400588	0.008306
Dmel-dm6 [Cluster38C1]	0	0	0.760856		Dmel-dm6 [Cluster38C1]	0	0.105963	0.133181
Dmel-dm6 [Cluster38C2]	0.334528	0.0685982	0.316868		Dmel-dm6 [Cluster38C2]	0.070376	0.0548609	0.154768
Dmel-dm6 [Cluster42AB]	0.377349	0.178192	0.140645		Dmel-dm6 [Cluster42AB]	0.114774	0.0866306	0.10241
Dmel-dm6 [Cluster80F]	0.158674	0.0980571	0.424503		Dmel-dm6 [Cluster80F]	0.0538514	0.0123886	0.252526

## Sheet: 6e
Fig. 6e
flam(like)	LTR		proTRAC+known	LTR		flam(like)	LTR/Gypsy		proTRAC+known	LTR/Gypsy		flam(like)	LTR/Other		proTRAC+known	LTR/Other
Dtris-d101g [flamlike5]	-0.582844		Dana-d101g [Cluster1]	-0.495327		Dtris-d101g [flamlike5]	-0.612491		Dana-d101g [Cluster1]	-0.455023		Dtris-d101g [flamlike5]	0.0296477		Dana-d101g [Cluster1]	-0.0403041
Dobs-GCF_018151105 [flamlike5]	-0.400302		Dana-d101g [Cluster2]	-0.520872		Dobs-GCF_018151105 [flamlike5]	-0.399755		Dana-d101g [Cluster2]	-0.517607		Dobs-GCF_018151105 [flamlike5]	-0.00054736		Dana-d101g [Cluster2]	-0.00326493
Dobs-d101g [flamlike5]	-0.542279		Dana-d101g [Cluster3]	-0.38029		Dobs-d101g [flamlike5]	-0.526645		Dana-d101g [Cluster3]	-0.399		Dobs-d101g [flamlike5]	-0.0156341		Dana-d101g [Cluster3]	0.0187104
Dbif-GCA_009664405 [flamlike5]	-0.592378		Dana-d101g [Cluster4]	-0.113507		Dbif-GCA_009664405 [flamlike5]	-0.588736		Dana-d101g [Cluster4]	-0.0328638		Dbif-GCA_009664405 [flamlike5]	-0.00364181		Dana-d101g [Cluster4]	-0.0806434
Damb-d101g [flamlike5]	-0.852347		Dana-d15genomes [Cluster10]	0.0105939		Damb-d101g [flamlike5]	-0.846851		Dana-d15genomes [Cluster10]	0.0589196		Damb-d101g [flamlike5]	-0.00549651		Dana-d15genomes [Cluster10]	-0.0483257
Dinn-GCF_004354385 [flamlike4]	-0.688764		Dana-d15genomes [Cluster11]	-0.437022		Dinn-GCF_004354385 [flamlike4]	-0.685829		Dana-d15genomes [Cluster11]	-0.451573		Dinn-GCF_004354385 [flamlike4]	-0.00293594		Dana-d15genomes [Cluster11]	0.0145516
Dpse-GCF_009870125 [flamlike3]	-0.445397		Dana-d15genomes [Cluster12]	-0.0213133		Dpse-GCF_009870125 [flamlike3]	-0.422316		Dana-d15genomes [Cluster12]	0.106491		Dpse-GCF_009870125 [flamlike3]	-0.023081		Dana-d15genomes [Cluster12]	-0.127804
Dpse-d15genomes [flamlike3]	-0.502209		Dana-d15genomes [Cluster13]	-0.122819		Dpse-d15genomes [flamlike3]	-0.388125		Dana-d15genomes [Cluster13]	-0.110587		Dpse-d15genomes [flamlike3]	-0.114084		Dana-d15genomes [Cluster13]	-0.0122313
Dper-GCF_003286085 [flamlike3]	-0.626438		Dana-d15genomes [Cluster5]	-0.501243		Dper-GCF_003286085 [flamlike3]	-0.590436		Dana-d15genomes [Cluster5]	-0.510239		Dper-GCF_003286085 [flamlike3]	-0.0360023		Dana-d15genomes [Cluster5]	0.00899654
Dper-d15genomes [flamlike3]	-0.858063		Dana-d15genomes [Cluster6]	-0.493415		Dper-d15genomes [flamlike3]	-0.783874		Dana-d15genomes [Cluster6]	-0.115511		Dper-d15genomes [flamlike3]	-0.0741884		Dana-d15genomes [Cluster6]	-0.377904
Dper-d101g [flamlike3]	-0.704705		Dana-d15genomes [Cluster7]	0.177596		Dper-d101g [flamlike3]	-0.545815		Dana-d15genomes [Cluster7]	0.0856972		Dper-d101g [flamlike3]	-0.15889		Dana-d15genomes [Cluster7]	0.0918991
Dmir-GCF_003369915 [flamlike3]	-0.351964		Dana-d15genomes [Cluster8]	-0.585056		Dmir-GCF_003369915 [flamlike3]	-0.339574		Dana-d15genomes [Cluster8]	-0.598409		Dmir-GCF_003369915 [flamlike3]	-0.0123895		Dana-d15genomes [Cluster8]	0.0133521
Dazt-GCA_005876895 [flamlike3]	-0.318442		Dana-d15genomes [Cluster9]	-0.514238		Dazt-GCA_005876895 [flamlike3]	-0.29102		Dana-d15genomes [Cluster9]	-0.501444		Dazt-GCA_005876895 [flamlike3]	-0.0274211		Dana-d15genomes [Cluster9]	-0.0127936
Dath-GCA_008121215 [flamlike3]	-0.222852		Dana-droAna2 [Cluster14]	-0.556027		Dath-GCA_008121215 [flamlike3]	-0.196821		Dana-droAna2 [Cluster14]	-0.561106		Dath-GCA_008121215 [flamlike3]	-0.0260307		Dana-droAna2 [Cluster14]	0.00507902
Dosh-d101g [flamlike2]	-0.219632		Dana-droAna2 [Cluster15]	-0.520841		Dosh-d101g [flamlike2]	-0.208077		Dana-droAna2 [Cluster15]	-0.554931		Dosh-d101g [flamlike2]	-0.0115551		Dana-droAna2 [Cluster15]	0.0340897
Dfic-GCF_018152265 [flamlike1]	-0.38802		Dana-droAna2 [Cluster16]	-0.508544		Dfic-GCF_018152265 [flamlike1]	-0.385098		Dana-droAna2 [Cluster16]	-0.363327		Dfic-GCF_018152265 [flamlike1]	-0.00292153		Dana-droAna2 [Cluster16]	-0.145217
Dfic-d101g [flamlike1]	-0.334315		Dana-droAna2 [Cluster17]	0.0585737		Dfic-d101g [flamlike1]	-0.332612		Dana-droAna2 [Cluster17]	0.0818054		Dfic-d101g [flamlike1]	-0.00170308		Dana-droAna2 [Cluster17]	-0.0232317
Dsim-GCF_016746395 [flam_dup]	-0.375496		Dana-droAna2 [Cluster18]	0.0605517		Dsim-GCF_016746395 [flam_dup]	-0.409647		Dana-droAna2 [Cluster18]	0.036144		Dsim-GCF_016746395 [flam_dup]	0.034151		Dana-droAna2 [Cluster18]	0.0244076
Dyak-GCF_016746365 [flam]	-0.341234		Dana-GCF_003285975 [Cluster19]	-0.297905		Dyak-GCF_016746365 [flam]	-0.305277		Dana-GCF_003285975 [Cluster19]	-0.124824		Dyak-GCF_016746365 [flam]	-0.0359567		Dana-GCF_003285975 [Cluster19]	-0.173081
Dyak-GCF_000005975 [flam]	-0.163808		Dana-GCF_003285975 [Cluster20]	-0.0299452		Dyak-GCF_000005975 [flam]	-0.151227		Dana-GCF_003285975 [Cluster20]	0.0427193		Dyak-GCF_000005975 [flam]	-0.0125806		Dana-GCF_003285975 [Cluster20]	-0.0726644
Dyak-droYak2 [flam]	-0.156988		Dana-GCF_003285975 [Cluster21]	-0.0132116		Dyak-droYak2 [flam]	-0.14067		Dana-GCF_003285975 [Cluster21]	0.0167019		Dyak-droYak2 [flam]	-0.0163185		Dana-GCF_003285975 [Cluster21]	-0.0299135
Dyak-d15genomes [flam]	-0.505481		Dana-GCF_003285975 [Cluster22]	-0.437048		Dyak-d15genomes [flam]	-0.5163		Dana-GCF_003285975 [Cluster22]	-0.451326		Dyak-d15genomes [flam]	0.0108189		Dana-GCF_003285975 [Cluster22]	0.0142778
Dyak-d101g [flam]	-0.563586		Dana-GCF_003285975 [Cluster23]	0.126206		Dyak-d101g [flam]	-0.575415		Dana-GCF_003285975 [Cluster23]	0.0172041		Dyak-d101g [flam]	0.0118293		Dana-GCF_003285975 [Cluster23]	0.109002
Dtei-GCF_016746235 [flam]	-0.40229		Dana-GCF_003285975 [Cluster24]	-0.634098		Dtei-GCF_016746235 [flam]	-0.410038		Dana-GCF_003285975 [Cluster24]	-0.429219		Dtei-GCF_016746235 [flam]	0.00774737		Dana-GCF_003285975 [Cluster24]	-0.20488
Dtei-d101g_CT02 [flam]	-0.20264		Dana-GCF_003285975 [Cluster25]	-0.518047		Dtei-d101g_CT02 [flam]	-0.123993		Dana-GCF_003285975 [Cluster25]	-0.333839		Dtei-d101g_CT02 [flam]	-0.0786463		Dana-GCF_003285975 [Cluster25]	-0.184208
Dtei-d101g_2733 [flam]	-0.537587		Dana-GCF_003285975 [Cluster26]	-0.539741		Dtei-d101g_2733 [flam]	-0.540449		Dana-GCF_003285975 [Cluster26]	-0.542267		Dtei-d101g_2733 [flam]	0.00286123		Dana-GCF_003285975 [Cluster26]	0.00252601
Dtak-GCF_018152695 [flam]	-0.313551		Dana-GCF_003285975 [Cluster27]	-0.299322		Dtak-GCF_018152695 [flam]	-0.312613		Dana-GCF_003285975 [Cluster27]	-0.161343		Dtak-GCF_018152695 [flam]	-0.000937755		Dana-GCF_003285975 [Cluster27]	-0.137979
Dtak-d101g [flam]	-0.336981		Dana-GCF_017639315 [Cluster28]	-0.03405		Dtak-d101g [flam]	-0.34584		Dana-GCF_017639315 [Cluster28]	0.00575766		Dtak-d101g [flam]	0.00885926		Dana-GCF_017639315 [Cluster28]	-0.0398076
Dsuz-GCF_013340165 [flam]	-0.512139		Dana-GCF_017639315 [Cluster29]	-0.641468		Dsuz-GCF_013340165 [flam]	-0.419982		Dana-GCF_017639315 [Cluster29]	-0.439847		Dsuz-GCF_013340165 [flam]	-0.0921569		Dana-GCF_017639315 [Cluster29]	-0.201621
Dsubp-GCF_014743375 [flam]	-0.520401		Dana-GCF_017639315 [Cluster30]	-0.458538		Dsubp-GCF_014743375 [flam]	-0.471796		Dana-GCF_017639315 [Cluster30]	-0.275194		Dsubp-GCF_014743375 [flam]	-0.0486047		Dana-GCF_017639315 [Cluster30]	-0.183344
Dsubp-d101g_L1 [flam]	-0.55952		Dana-GCF_017639315 [Cluster31]	-0.473257		Dsubp-d101g_L1 [flam]	-0.520585		Dana-GCF_017639315 [Cluster31]	-0.463038		Dsubp-d101g_L1 [flam]	-0.0389358		Dana-GCF_017639315 [Cluster31]	-0.0102183
Dsim-GCF_016746395 [flam]	-0.425335		Dana-GCF_017639315 [Cluster32]	0.0579188		Dsim-GCF_016746395 [flam]	-0.441581		Dana-GCF_017639315 [Cluster32]	0.0598333		Dsim-GCF_016746395 [flam]	0.0162462		Dana-GCF_017639315 [Cluster32]	-0.00191445
Dsim-droSim1 [flam]	-0.422431		Dana-GCF_017639315 [Cluster33]	-0.0179372		Dsim-droSim1 [flam]	-0.422431		Dana-GCF_017639315 [Cluster33]	0.0106759		Dsim-droSim1 [flam]	0		Dana-GCF_017639315 [Cluster33]	-0.0286131
Dsim-d15genomes [flam]	-0.804717		Dana-GCF_017639315 [Cluster34]	-0.441298		Dsim-d15genomes [flam]	-0.804717		Dana-GCF_017639315 [Cluster34]	-0.455786		Dsim-d15genomes [flam]	0		Dana-GCF_017639315 [Cluster34]	0.0144873
Dsim-d101g [flam]	-0.585369		Dbia-d101g [Cluster35]	-0.152156		Dsim-d101g [flam]	-0.602752		Dbia-d101g [Cluster35]	0.238178		Dsim-d101g [flam]	0.0173832		Dbia-d101g [Cluster35]	-0.390334
Dsan-GCF_016746245 [flam]	-0.340253		Dbia-d101g [Cluster36]	-0.461759		Dsan-GCF_016746245 [flam]	-0.311185		Dbia-d101g [Cluster36]	-0.352847		Dsan-GCF_016746245 [flam]	-0.0290679		Dbia-d101g [Cluster36]	-0.108912
Dmel-dmJvL [flam]	-0.430051		Dbia-d101g [Cluster37]	-0.181692		Dmel-dmJvL [flam]	-0.485589		Dbia-d101g [Cluster37]	-0.18661		Dmel-dmJvL [flam]	0.055538		Dbia-d101g [Cluster37]	0.004918
Dmel-dmJMM [flam]	-0.367775		Dbia-d101g [Cluster38]	-0.725852		Dmel-dmJMM [flam]	-0.384325		Dbia-d101g [Cluster38]	-0.730582		Dmel-dmJMM [flam]	0.0165494		Dbia-d101g [Cluster38]	0.0047293
Dmel-dm6 [flam]	-0.502824		Dbia-d101g [Cluster39]	-0.307169		Dmel-dm6 [flam]	-0.457592		Dbia-d101g [Cluster39]	-0.517663		Dmel-dm6 [flam]	-0.0452317		Dbia-d101g [Cluster39]	0.210494
Dmel-d101g [flam]	-0.52581		Dbia-d101g [Cluster40]	-0.594898		Dmel-d101g [flam]	-0.511235		Dbia-d101g [Cluster40]	-0.173322		Dmel-d101g [flam]	-0.0145753		Dbia-d101g [Cluster40]	-0.421576
Dmau-GCF_004382145 [flam]	-0.448104		Dbia-d15genomes [Cluster41]	-0.10239		Dmau-GCF_004382145 [flam]	-0.438439		Dbia-d15genomes [Cluster41]	0.00343999		Dmau-GCF_004382145 [flam]	-0.00966476		Dbia-d15genomes [Cluster41]	-0.10583
Dere-GCF_003286155 [flam]	-0.434501		Dbia-d15genomes [Cluster42]	-0.738809		Dere-GCF_003286155 [flam]	-0.566202		Dbia-d15genomes [Cluster42]	-0.785204		Dere-GCF_003286155 [flam]	0.131701		Dbia-d15genomes [Cluster42]	0.0463953
Dere-droEre1 [flam]	-0.472753		Dbia-d15genomes [Cluster43]	-0.229309		Dere-droEre1 [flam]	-0.545135		Dbia-d15genomes [Cluster43]	0.150805		Dere-droEre1 [flam]	0.0723817		Dbia-d15genomes [Cluster43]	-0.380114
Dere-d15genomes [flam]	-0.383419		Dbia-d15genomes [Cluster44]	-0.918503		Dere-d15genomes [flam]	-0.517518		Dbia-d15genomes [Cluster44]	-0.776059		Dere-d15genomes [flam]	0.134099		Dbia-d15genomes [Cluster44]	-0.142444
Dere-d101g [flam]	-0.687957		Dbia-d15genomes [Cluster45]	-0.21961		Dere-d101g [flam]	-0.693413		Dbia-d15genomes [Cluster45]	0.16188		Dere-d101g [flam]	0.00545575		Dbia-d15genomes [Cluster45]	-0.38149
Dbia-GCF_018148935 [flam]	-0.72575		Dbia-GCF_000233415 [Cluster46]	-0.0559663		Dbia-GCF_018148935 [flam]	-0.72319		Dbia-GCF_000233415 [Cluster46]	-0.170695		Dbia-GCF_018148935 [flam]	-0.00255997		Dbia-GCF_000233415 [Cluster46]	0.114729
Dbia-d15genomes [flam]	-0.724442		Dbia-GCF_000233415 [Cluster47]	-0.183891		Dbia-d15genomes [flam]	-0.741306		Dbia-GCF_000233415 [Cluster47]	-0.181224		Dbia-d15genomes [flam]	0.0168646		Dbia-GCF_000233415 [Cluster47]	-0.00266758
Dbia-d101g [flam]	-0.726002		Dbia-GCF_018148935 [Cluster48]	-0.189221		Dbia-d101g [flam]	-0.730963		Dbia-GCF_018148935 [Cluster48]	-0.197711		Dbia-d101g [flam]	0.00496047		Dbia-GCF_018148935 [Cluster48]	0.00848994
			Dbia-GCF_018148935 [Cluster49]	-0.729565					Dbia-GCF_018148935 [Cluster49]	-0.726677					Dbia-GCF_018148935 [Cluster49]	-0.00288807
			Dbia-GCF_018148935 [Cluster50]	-0.300582					Dbia-GCF_018148935 [Cluster50]	-0.486369					Dbia-GCF_018148935 [Cluster50]	0.185787
			Dbia-GCF_018148935 [Cluster51]	-0.607324					Dbia-GCF_018148935 [Cluster51]	-0.185982					Dbia-GCF_018148935 [Cluster51]	-0.421342
			Dbia-GCF_018148935 [Cluster52]	-0.0650752					Dbia-GCF_018148935 [Cluster52]	0.321055					Dbia-GCF_018148935 [Cluster52]	-0.386131
			Dbia-GCF_018148935 [Cluster53]	-0.437062					Dbia-GCF_018148935 [Cluster53]	-0.328526					Dbia-GCF_018148935 [Cluster53]	-0.108536
			Dere-d101g [Cluster54]	-0.182273					Dere-d101g [Cluster54]	-0.0787923					Dere-d101g [Cluster54]	-0.10348
			Dere-d101g [Cluster55]	-0.0127144					Dere-d101g [Cluster55]	0.192804					Dere-d101g [Cluster55]	-0.205518
			Dere-d101g [Cluster56]	0					Dere-d101g [Cluster56]	0					Dere-d101g [Cluster56]	0
			Dere-d101g [Cluster57]	-0.689889					Dere-d101g [Cluster57]	-0.695296					Dere-d101g [Cluster57]	0.00540708
			Dere-d101g [Cluster58]	-0.759272					Dere-d101g [Cluster58]	-0.656734					Dere-d101g [Cluster58]	-0.102538
			Dere-d101g [Cluster59]	-0.410692					Dere-d101g [Cluster59]	-0.30818					Dere-d101g [Cluster59]	-0.102512
			Dere-d101g [Cluster60]	-0.350648					Dere-d101g [Cluster60]	-0.350648					Dere-d101g [Cluster60]	0
			Dere-d101g [Cluster61]	-0.364305					Dere-d101g [Cluster61]	-0.0533826					Dere-d101g [Cluster61]	-0.310923
			Dere-d101g [Cluster62]	-0.626094					Dere-d101g [Cluster62]	-0.239912					Dere-d101g [Cluster62]	-0.386182
			Dere-d101g [Cluster63]	-0.0204037					Dere-d101g [Cluster63]	0.229854					Dere-d101g [Cluster63]	-0.250258
			Dere-d15genomes [Cluster64]	-0.68625					Dere-d15genomes [Cluster64]	-0.68625					Dere-d15genomes [Cluster64]	0
			Dere-d15genomes [Cluster65]	-0.387473					Dere-d15genomes [Cluster65]	-0.522622					Dere-d15genomes [Cluster65]	0.135149
			Dere-d15genomes [Cluster66]	-0.282596					Dere-d15genomes [Cluster66]	-0.212384					Dere-d15genomes [Cluster66]	-0.0702125
			Dere-d15genomes [Cluster67]	-0.499377					Dere-d15genomes [Cluster67]	-0.504689					Dere-d15genomes [Cluster67]	0.00531252
			Dere-d15genomes [Cluster68]	0					Dere-d15genomes [Cluster68]	0					Dere-d15genomes [Cluster68]	0
			Dere-d15genomes [Cluster69]	0					Dere-d15genomes [Cluster69]	0					Dere-d15genomes [Cluster69]	0
			Dere-droEre1 [Cluster70]	-0.474252					Dere-droEre1 [Cluster70]	-0.547136					Dere-droEre1 [Cluster70]	0.0728847
			Dere-droEre1 [Cluster71]	-0.18638					Dere-droEre1 [Cluster71]	-0.0889604					Dere-droEre1 [Cluster71]	-0.0974191
			Dere-droEre1 [Cluster72]	-0.293036					Dere-droEre1 [Cluster72]	-0.384252					Dere-droEre1 [Cluster72]	0.0912155
			Dere-droEre1 [Cluster73]	-0.565511					Dere-droEre1 [Cluster73]	-0.565511					Dere-droEre1 [Cluster73]	0
			Dere-droEre1 [Cluster74]	-0.767592					Dere-droEre1 [Cluster74]	-0.619485					Dere-droEre1 [Cluster74]	-0.148107
			Dere-GCF_003286155 [Cluster75]	-0.423103					Dere-GCF_003286155 [Cluster75]	-0.42761					Dere-GCF_003286155 [Cluster75]	0.00450701
			Dere-GCF_003286155 [Cluster76]	-0.439255					Dere-GCF_003286155 [Cluster76]	-0.569757					Dere-GCF_003286155 [Cluster76]	0.130502
			Dere-GCF_003286155 [Cluster77]	-0.734794					Dere-GCF_003286155 [Cluster77]	-0.544657					Dere-GCF_003286155 [Cluster77]	-0.190136
			Dere-GCF_003286155 [Cluster78]	-0.541225					Dere-GCF_003286155 [Cluster78]	-0.556468					Dere-GCF_003286155 [Cluster78]	0.0152434
			Dere-GCF_003286155 [Cluster79]	-0.623546					Dere-GCF_003286155 [Cluster79]	-0.258384					Dere-GCF_003286155 [Cluster79]	-0.365162
			Dere-GCF_003286155 [Cluster80]	-0.107913					Dere-GCF_003286155 [Cluster80]	0.0127466					Dere-GCF_003286155 [Cluster80]	-0.120659
			Dere-GCF_003286155 [Cluster81]	0					Dere-GCF_003286155 [Cluster81]	0					Dere-GCF_003286155 [Cluster81]	0
			Dfic-d101g [Cluster82]	-0.19754					Dfic-d101g [Cluster82]	0.0297023					Dfic-d101g [Cluster82]	-0.227243
			Dfic-d101g [Cluster83]	-0.363434					Dfic-d101g [Cluster83]	-0.247872					Dfic-d101g [Cluster83]	-0.115563
			Dfic-d101g [Cluster84]	0.0823458					Dfic-d101g [Cluster84]	0.0250644					Dfic-d101g [Cluster84]	0.0572814
			Dfic-d101g [Cluster85]	-0.0420762					Dfic-d101g [Cluster85]	0.0287029					Dfic-d101g [Cluster85]	-0.0707791
			Dfic-d101g [Cluster86]	0.135473					Dfic-d101g [Cluster86]	0.0635544					Dfic-d101g [Cluster86]	0.0719181
			Dfic-d101g [Cluster87]	-0.110813					Dfic-d101g [Cluster87]	-0.0861194					Dfic-d101g [Cluster87]	-0.0246936
			Dfic-d101g [Cluster88]	-0.253511					Dfic-d101g [Cluster88]	-0.321041					Dfic-d101g [Cluster88]	0.0675301
			Dfic-d101g [Cluster89]	-0.538242					Dfic-d101g [Cluster89]	-0.53449					Dfic-d101g [Cluster89]	-0.00375237
			Dfic-d101g [Cluster90]	0.0252453					Dfic-d101g [Cluster90]	-0.00573077					Dfic-d101g [Cluster90]	0.0309761
			Dfic-d101g [Cluster91]	0.017701					Dfic-d101g [Cluster91]	0.0354164					Dfic-d101g [Cluster91]	-0.0177154
			Dfic-GCF_000220665 [Cluster92]	-0.0570327					Dfic-GCF_000220665 [Cluster92]	-0.0738571					Dfic-GCF_000220665 [Cluster92]	0.0168244
			Dfic-GCF_000220665 [Cluster93]	-0.430429					Dfic-GCF_000220665 [Cluster93]	-0.391829					Dfic-GCF_000220665 [Cluster93]	-0.0385993
			Dfic-GCF_000220665 [Cluster94]	-0.851341					Dfic-GCF_000220665 [Cluster94]	-0.847136					Dfic-GCF_000220665 [Cluster94]	-0.00420486
			Dfic-GCF_018152265 [Cluster100]	-0.219752					Dfic-GCF_018152265 [Cluster100]	-0.174487					Dfic-GCF_018152265 [Cluster100]	-0.0452657
			Dfic-GCF_018152265 [Cluster101]	-0.307349					Dfic-GCF_018152265 [Cluster101]	-0.371729					Dfic-GCF_018152265 [Cluster101]	0.0643798
			Dfic-GCF_018152265 [Cluster102]	-0.590352					Dfic-GCF_018152265 [Cluster102]	-0.586303					Dfic-GCF_018152265 [Cluster102]	-0.00404847
			Dfic-GCF_018152265 [Cluster103]	-0.0385492					Dfic-GCF_018152265 [Cluster103]	0.00948788					Dfic-GCF_018152265 [Cluster103]	-0.0480371
			Dfic-GCF_018152265 [Cluster104]	-0.0225601					Dfic-GCF_018152265 [Cluster104]	-0.0226748					Dfic-GCF_018152265 [Cluster104]	0.000114736
			Dfic-GCF_018152265 [Cluster95]	-0.0968616					Dfic-GCF_018152265 [Cluster95]	0.0211937					Dfic-GCF_018152265 [Cluster95]	-0.118055
			Dfic-GCF_018152265 [Cluster96]	-0.359668					Dfic-GCF_018152265 [Cluster96]	-0.247096					Dfic-GCF_018152265 [Cluster96]	-0.112572
			Dfic-GCF_018152265 [Cluster97]	-0.0932642					Dfic-GCF_018152265 [Cluster97]	-0.0304363					Dfic-GCF_018152265 [Cluster97]	-0.0628279
			Dfic-GCF_018152265 [Cluster98]	-0.087154					Dfic-GCF_018152265 [Cluster98]	-0.00762937					Dfic-GCF_018152265 [Cluster98]	-0.0795246
			Dfic-GCF_018152265 [Cluster99]	-0.125726					Dfic-GCF_018152265 [Cluster99]	-0.0545903					Dfic-GCF_018152265 [Cluster99]	-0.0711357
			Dmel-d101g [Cluster105]	-0.61808					Dmel-d101g [Cluster105]	-0.481573					Dmel-d101g [Cluster105]	-0.136507
			Dmel-d101g [Cluster106]	-0.12664					Dmel-d101g [Cluster106]	-0.212323					Dmel-d101g [Cluster106]	0.0856824
			Dmel-d101g [Cluster107]	-0.645557					Dmel-d101g [Cluster107]	-0.645557					Dmel-d101g [Cluster107]	0
			Dmel-d101g [Cluster108]	-0.66123					Dmel-d101g [Cluster108]	-0.639135					Dmel-d101g [Cluster108]	-0.022095
			Dmel-d101g [Cluster109]	-0.735026					Dmel-d101g [Cluster109]	-0.735026					Dmel-d101g [Cluster109]	0
			Dmel-d101g [Cluster110]	-0.339991					Dmel-d101g [Cluster110]	-0.222327					Dmel-d101g [Cluster110]	-0.117664
			Dmel-d101g [Cluster111]	-0.270342					Dmel-d101g [Cluster111]	-0.258336					Dmel-d101g [Cluster111]	-0.0120066
			Dmel-d101g [Cluster112]	-1					Dmel-d101g [Cluster112]	0					Dmel-d101g [Cluster112]	-1
			Dmel-dm6 [Cluster113]	-0.233112					Dmel-dm6 [Cluster113]	-0.226472					Dmel-dm6 [Cluster113]	-0.00664037
			Dmel-dm6 [Cluster114]	-0.576015					Dmel-dm6 [Cluster114]	-0.45485					Dmel-dm6 [Cluster114]	-0.121165
			Dmel-dm6 [Cluster115]	-0.423282					Dmel-dm6 [Cluster115]	-0.323047					Dmel-dm6 [Cluster115]	-0.100235
			Dmel-dm6 [Cluster116]	-0.699546					Dmel-dm6 [Cluster116]	-0.698698					Dmel-dm6 [Cluster116]	-0.000847714
			Dmel-dm6 [Cluster117]	-0.861674					Dmel-dm6 [Cluster117]	-0.863299					Dmel-dm6 [Cluster117]	0.00162516
			Dmel-dm6 [Cluster118]	-0.456249					Dmel-dm6 [Cluster118]	-0.438613					Dmel-dm6 [Cluster118]	-0.0176369
			Dmel-dm6 [Cluster119]	-0.0928463					Dmel-dm6 [Cluster119]	-0.106222					Dmel-dm6 [Cluster119]	0.0133758
			Dmel-dm6 [Cluster20A]	-0.821222					Dmel-dm6 [Cluster20A]	-0.428296					Dmel-dm6 [Cluster20A]	-0.392926
			Dmel-dm6 [Cluster38C1]	0.105963					Dmel-dm6 [Cluster38C1]	0					Dmel-dm6 [Cluster38C1]	0.105963
			Dmel-dm6 [Cluster38C2]	-0.27789					Dmel-dm6 [Cluster38C2]	-0.264152					Dmel-dm6 [Cluster38C2]	-0.0137373
			Dmel-dm6 [Cluster42AB]	-0.354136					Dmel-dm6 [Cluster42AB]	-0.262574					Dmel-dm6 [Cluster42AB]	-0.0915618
			Dmel-dm6 [Cluster80F]	-0.190491					Dmel-dm6 [Cluster80F]	-0.104823					Dmel-dm6 [Cluster80F]	-0.0856686
			Dmoj-d101g [Cluster138]	-0.02219					Dmoj-d101g [Cluster138]	-0.0800658					Dmoj-d101g [Cluster138]	0.0578759
			Dmoj-d101g [Cluster139]	-0.53424					Dmoj-d101g [Cluster139]	-0.548929					Dmoj-d101g [Cluster139]	0.0146892
			Dmoj-d101g [Cluster140]	-0.343696					Dmoj-d101g [Cluster140]	-0.343696					Dmoj-d101g [Cluster140]	0
			Dmoj-d101g [Cluster141]	-0.295933					Dmoj-d101g [Cluster141]	-0.295933					Dmoj-d101g [Cluster141]	0
			Dmoj-d101g [Cluster142]	-0.399544					Dmoj-d101g [Cluster142]	-0.399544					Dmoj-d101g [Cluster142]	0
			Dmoj-d101g [Cluster143]	-0.0368458					Dmoj-d101g [Cluster143]	-0.00419762					Dmoj-d101g [Cluster143]	-0.0326482
			Dmoj-d101g [Cluster144]	-0.332587					Dmoj-d101g [Cluster144]	-0.0680913					Dmoj-d101g [Cluster144]	-0.264496
			Dmoj-d101g [Cluster145]	-0.272682					Dmoj-d101g [Cluster145]	-0.0058142					Dmoj-d101g [Cluster145]	-0.266868
			Dmoj-d101g [Cluster146]	-0.025054					Dmoj-d101g [Cluster146]	0.0202664					Dmoj-d101g [Cluster146]	-0.0453204
			Dmoj-d101g [Cluster147]	-0.214127					Dmoj-d101g [Cluster147]	-0.278516					Dmoj-d101g [Cluster147]	0.0643892
			Dmoj-d101g [Cluster148]	-0.258964					Dmoj-d101g [Cluster148]	-0.0522878					Dmoj-d101g [Cluster148]	-0.206676
			Dmoj-d101g [Cluster149]	-0.0900854					Dmoj-d101g [Cluster149]	-0.0900854					Dmoj-d101g [Cluster149]	0
			Dmoj-d101g [Cluster150]	0					Dmoj-d101g [Cluster150]	0					Dmoj-d101g [Cluster150]	0
			Dmoj-d15genomes [Cluster151]	-0.0193021					Dmoj-d15genomes [Cluster151]	0.267703					Dmoj-d15genomes [Cluster151]	-0.287005
			Dmoj-d15genomes [Cluster152]	-0.0912953					Dmoj-d15genomes [Cluster152]	-0.0537971					Dmoj-d15genomes [Cluster152]	-0.0374982
			Dmoj-d15genomes [Cluster153]	-0.608735					Dmoj-d15genomes [Cluster153]	-0.580573					Dmoj-d15genomes [Cluster153]	-0.0281617
			Dmoj-d15genomes [Cluster154]	-0.302199					Dmoj-d15genomes [Cluster154]	-0.296686					Dmoj-d15genomes [Cluster154]	-0.00551268
			Dmoj-d15genomes [Cluster155]	-0.37458					Dmoj-d15genomes [Cluster155]	-0.359166					Dmoj-d15genomes [Cluster155]	-0.0154135
			Dmoj-d15genomes [Cluster156]	-0.314644					Dmoj-d15genomes [Cluster156]	-0.322062					Dmoj-d15genomes [Cluster156]	0.00741801
			Dmoj-d15genomes [Cluster157]	-0.0901406					Dmoj-d15genomes [Cluster157]	-0.0863232					Dmoj-d15genomes [Cluster157]	-0.00381745
			Dmoj-d15genomes [Cluster158]	-0.26074					Dmoj-d15genomes [Cluster158]	-0.114019					Dmoj-d15genomes [Cluster158]	-0.146721
			Dmoj-d15genomes [Cluster159]	-0.312587					Dmoj-d15genomes [Cluster159]	-0.393111					Dmoj-d15genomes [Cluster159]	0.0805237
			Dmoj-d15genomes [Cluster160]	-0.0749596					Dmoj-d15genomes [Cluster160]	-0.00484781					Dmoj-d15genomes [Cluster160]	-0.0701118
			Dmoj-d15genomes [Cluster161]	-0.275074					Dmoj-d15genomes [Cluster161]	-0.0209842					Dmoj-d15genomes [Cluster161]	-0.25409
			Dmoj-d15genomes [Cluster162]	-0.41631					Dmoj-d15genomes [Cluster162]	-0.0607989					Dmoj-d15genomes [Cluster162]	-0.355511
			Dmoj-d15genomes [Cluster163]	-0.073488					Dmoj-d15genomes [Cluster163]	-0.0177918					Dmoj-d15genomes [Cluster163]	-0.0556962
			Dmoj-droMoj2 [Cluster164]	0.0245258					Dmoj-droMoj2 [Cluster164]	0.0403424					Dmoj-droMoj2 [Cluster164]	-0.0158166
			Dmoj-droMoj2 [Cluster165]	-0.0440886					Dmoj-droMoj2 [Cluster165]	-0.0841027					Dmoj-droMoj2 [Cluster165]	0.0400141
			Dmoj-droMoj2 [Cluster166]	-0.06664					Dmoj-droMoj2 [Cluster166]	0.00060036					Dmoj-droMoj2 [Cluster166]	-0.0672403
			Dmoj-droMoj2 [Cluster167]	-0.335082					Dmoj-droMoj2 [Cluster167]	-0.406302					Dmoj-droMoj2 [Cluster167]	0.0712204
			Dmoj-droMoj2 [Cluster168]	-0.239439					Dmoj-droMoj2 [Cluster168]	-0.0707697					Dmoj-droMoj2 [Cluster168]	-0.168669
			Dmoj-droMoj2 [Cluster169]	-0.0973293					Dmoj-droMoj2 [Cluster169]	-0.0877863					Dmoj-droMoj2 [Cluster169]	-0.00954298
			Dmoj-droMoj2 [Cluster170]	0.0311551					Dmoj-droMoj2 [Cluster170]	-0.151798					Dmoj-droMoj2 [Cluster170]	0.182954
			Dmoj-droMoj2 [Cluster171]	-0.495079					Dmoj-droMoj2 [Cluster171]	-0.487428					Dmoj-droMoj2 [Cluster171]	-0.00765158
			Dmoj-droMoj2 [Cluster172]	-0.487843					Dmoj-droMoj2 [Cluster172]	-0.487843					Dmoj-droMoj2 [Cluster172]	0
			Dmoj-GCF_000005175 [Cluster173]	-0.530799					Dmoj-GCF_000005175 [Cluster173]	-0.519723					Dmoj-GCF_000005175 [Cluster173]	-0.0110767
			Dmoj-GCF_000005175 [Cluster174]	0.0150322					Dmoj-GCF_000005175 [Cluster174]	0.0570184					Dmoj-GCF_000005175 [Cluster174]	-0.0419862
			Dmoj-GCF_000005175 [Cluster175]	-0.114672					Dmoj-GCF_000005175 [Cluster175]	-0.044346					Dmoj-GCF_000005175 [Cluster175]	-0.0703256
			Dmoj-GCF_000005175 [Cluster176]	-0.266488					Dmoj-GCF_000005175 [Cluster176]	-0.333532					Dmoj-GCF_000005175 [Cluster176]	0.0670449
			Dmoj-GCF_000005175 [Cluster177]	-0.239938					Dmoj-GCF_000005175 [Cluster177]	-0.090441					Dmoj-GCF_000005175 [Cluster177]	-0.149497
			Dmoj-GCF_000005175 [Cluster178]	0.0703419					Dmoj-GCF_000005175 [Cluster178]	0.0663691					Dmoj-GCF_000005175 [Cluster178]	0.0039728
			Dmoj-GCF_000005175 [Cluster179]	0.000616815					Dmoj-GCF_000005175 [Cluster179]	0.0120991					Dmoj-GCF_000005175 [Cluster179]	-0.0114823
			Dmoj-GCF_000005175 [Cluster180]	-0.482341					Dmoj-GCF_000005175 [Cluster180]	-0.482341					Dmoj-GCF_000005175 [Cluster180]	0
			Dmoj-GCF_000005175 [Cluster181]	0.017996					Dmoj-GCF_000005175 [Cluster181]	-0.14911					Dmoj-GCF_000005175 [Cluster181]	0.167106
			Dmoj-GCF_018153725 [Cluster182]	-0.258665					Dmoj-GCF_018153725 [Cluster182]	-0.252223					Dmoj-GCF_018153725 [Cluster182]	-0.00644148
			Dmoj-GCF_018153725 [Cluster183]	-0.000214462					Dmoj-GCF_018153725 [Cluster183]	0.0208385					Dmoj-GCF_018153725 [Cluster183]	-0.021053
			Dmoj-GCF_018153725 [Cluster184]	-0.345574					Dmoj-GCF_018153725 [Cluster184]	-0.0681275					Dmoj-GCF_018153725 [Cluster184]	-0.277447
			Dmoj-GCF_018153725 [Cluster185]	-0.285987					Dmoj-GCF_018153725 [Cluster185]	-0.0103366					Dmoj-GCF_018153725 [Cluster185]	-0.275651
			Dmoj-GCF_018153725 [Cluster186]	0.0102975					Dmoj-GCF_018153725 [Cluster186]	0.0721172					Dmoj-GCF_018153725 [Cluster186]	-0.0618197
			Dmoj-GCF_018153725 [Cluster187]	-0.196226					Dmoj-GCF_018153725 [Cluster187]	-0.278129					Dmoj-GCF_018153725 [Cluster187]	0.0819034
			Dmoj-GCF_018153725 [Cluster188]	-0.261467					Dmoj-GCF_018153725 [Cluster188]	-0.0522933					Dmoj-GCF_018153725 [Cluster188]	-0.209173
			Dmoj-GCF_018153725 [Cluster189]	-0.11124					Dmoj-GCF_018153725 [Cluster189]	-0.103796					Dmoj-GCF_018153725 [Cluster189]	-0.00744429
			Dmoj-GCF_018153725 [Cluster190]	0					Dmoj-GCF_018153725 [Cluster190]	0					Dmoj-GCF_018153725 [Cluster190]	0
			Dmoj-GCF_018153725 [Cluster191]	0.0290168					Dmoj-GCF_018153725 [Cluster191]	0.0892483					Dmoj-GCF_018153725 [Cluster191]	-0.0602315
			Dmoj-GCF_018153725 [Cluster192]	-0.581306					Dmoj-GCF_018153725 [Cluster192]	-0.57237					Dmoj-GCF_018153725 [Cluster192]	-0.00893632
			Dmoj-GCF_018153725 [Cluster193]	-0.463131					Dmoj-GCF_018153725 [Cluster193]	-0.456385					Dmoj-GCF_018153725 [Cluster193]	-0.00674542
			Dmoj-GCF_018153725 [Cluster194]	-0.267465					Dmoj-GCF_018153725 [Cluster194]	-0.262511					Dmoj-GCF_018153725 [Cluster194]	-0.00495354
			Dper-d101g [Cluster195]	-0.629531					Dper-d101g [Cluster195]	-0.552323					Dper-d101g [Cluster195]	-0.0772084
			Dper-d101g [Cluster196]	0.0559039					Dper-d101g [Cluster196]	0.0505713					Dper-d101g [Cluster196]	0.00533255
			Dper-d101g [Cluster197]	-0.234365					Dper-d101g [Cluster197]	-0.221156					Dper-d101g [Cluster197]	-0.0132089
			Dper-d101g [Cluster198]	-0.199043					Dper-d101g [Cluster198]	0.0235193					Dper-d101g [Cluster198]	-0.222562
			Dper-d101g [Cluster199]	-0.542592					Dper-d101g [Cluster199]	-0.100634					Dper-d101g [Cluster199]	-0.441958
			Dper-d101g [Cluster200]	0					Dper-d101g [Cluster200]	0					Dper-d101g [Cluster200]	0
			Dper-d101g [Cluster201]	-0.00100135					Dper-d101g [Cluster201]	-0.00827202					Dper-d101g [Cluster201]	0.00727067
			Dper-d15genomes [Cluster202]	-0.125689					Dper-d15genomes [Cluster202]	-0.095667					Dper-d15genomes [Cluster202]	-0.0300217
			Dper-d15genomes [Cluster203]	-0.0717019					Dper-d15genomes [Cluster203]	0.0419728					Dper-d15genomes [Cluster203]	-0.113675
			Dper-d15genomes [Cluster204]	-0.161147					Dper-d15genomes [Cluster204]	-0.129473					Dper-d15genomes [Cluster204]	-0.0316736
			Dper-d15genomes [Cluster205]	-0.689224					Dper-d15genomes [Cluster205]	-0.555166					Dper-d15genomes [Cluster205]	-0.134058
			Dper-d15genomes [Cluster206]	-0.348057					Dper-d15genomes [Cluster206]	-0.0647653					Dper-d15genomes [Cluster206]	-0.283292
			Dper-d15genomes [Cluster207]	-0.0420535					Dper-d15genomes [Cluster207]	-0.126825					Dper-d15genomes [Cluster207]	0.0847719
			Dper-d15genomes [Cluster208]	-0.372926					Dper-d15genomes [Cluster208]	-0.372926					Dper-d15genomes [Cluster208]	0
			Dper-d15genomes [Cluster209]	-0.180058					Dper-d15genomes [Cluster209]	-0.442962					Dper-d15genomes [Cluster209]	0.262904
			Dper-d15genomes [Cluster210]	-0.08882					Dper-d15genomes [Cluster210]	-0.08882					Dper-d15genomes [Cluster210]	0
			Dper-d15genomes [Cluster211]	-0.0320628					Dper-d15genomes [Cluster211]	-0.0474827					Dper-d15genomes [Cluster211]	0.0154199
			Dper-droPer1 [Cluster212]	-0.267452					Dper-droPer1 [Cluster212]	-0.308231					Dper-droPer1 [Cluster212]	0.0407789
			Dper-droPer1 [Cluster213]	-0.272758					Dper-droPer1 [Cluster213]	-0.23023					Dper-droPer1 [Cluster213]	-0.042528
			Dper-droPer1 [Cluster214]	-0.229051					Dper-droPer1 [Cluster214]	-0.198446					Dper-droPer1 [Cluster214]	-0.0306044
			Dper-droPer1 [Cluster215]	0.0817904					Dper-droPer1 [Cluster215]	0.0924573					Dper-droPer1 [Cluster215]	-0.010667
			Dper-GCF_003286085 [Cluster216]	-0.219029					Dper-GCF_003286085 [Cluster216]	-0.210525					Dper-GCF_003286085 [Cluster216]	-0.00850372
			Dper-GCF_003286085 [Cluster217]	-0.203077					Dper-GCF_003286085 [Cluster217]	0.0397685					Dper-GCF_003286085 [Cluster217]	-0.242846
			Dper-GCF_003286085 [Cluster218]	-0.898468					Dper-GCF_003286085 [Cluster218]	-0.805584					Dper-GCF_003286085 [Cluster218]	-0.0928841
			Dper-GCF_003286085 [Cluster219]	-0.183588					Dper-GCF_003286085 [Cluster219]	-0.231246					Dper-GCF_003286085 [Cluster219]	0.0476575
			Dper-GCF_003286085 [Cluster220]	-0.314845					Dper-GCF_003286085 [Cluster220]	-0.0903109					Dper-GCF_003286085 [Cluster220]	-0.224534
			Dper-GCF_003286085 [Cluster221]	-0.0122654					Dper-GCF_003286085 [Cluster221]	-0.0395934					Dper-GCF_003286085 [Cluster221]	0.027328
			Dper-GCF_003286085 [Cluster222]	-0.096421					Dper-GCF_003286085 [Cluster222]	-0.0640597					Dper-GCF_003286085 [Cluster222]	-0.0323612
			Dper-GCF_003286085 [Cluster223]	-0.117066					Dper-GCF_003286085 [Cluster223]	-0.153451					Dper-GCF_003286085 [Cluster223]	0.0363853
			Dper-GCF_003286085 [Cluster224]	-0.106133					Dper-GCF_003286085 [Cluster224]	-0.0258659					Dper-GCF_003286085 [Cluster224]	-0.0802674
			Dper-GCF_003286085 [Cluster225]	-0.0852355					Dper-GCF_003286085 [Cluster225]	-0.0928582					Dper-GCF_003286085 [Cluster225]	0.00762269
			Dper-GCF_003286085 [Cluster226]	-0.0791188					Dper-GCF_003286085 [Cluster226]	-0.0253677					Dper-GCF_003286085 [Cluster226]	-0.0537511
			Dpse-d101g [Cluster227]	-0.561469					Dpse-d101g [Cluster227]	-0.356344					Dpse-d101g [Cluster227]	-0.205126
			Dpse-d101g [Cluster228]	-0.0472699					Dpse-d101g [Cluster228]	-0.0493879					Dpse-d101g [Cluster228]	0.00211795
			Dpse-d101g [Cluster229]	-0.12494					Dpse-d101g [Cluster229]	-0.121917					Dpse-d101g [Cluster229]	-0.00302304
			Dpse-d101g [Cluster230]	-0.240532					Dpse-d101g [Cluster230]	-0.325249					Dpse-d101g [Cluster230]	0.0847176
			Dpse-d101g [Cluster231]	-0.303186					Dpse-d101g [Cluster231]	-0.112256					Dpse-d101g [Cluster231]	-0.19093
			Dpse-d101g [Cluster232]	-0.293391					Dpse-d101g [Cluster232]	-0.28806					Dpse-d101g [Cluster232]	-0.00533128
			Dpse-d101g [Cluster233]	0.0597892					Dpse-d101g [Cluster233]	-0.199109					Dpse-d101g [Cluster233]	0.258899
			Dpse-d101g [Cluster234]	-0.881374					Dpse-d101g [Cluster234]	-0.855341					Dpse-d101g [Cluster234]	-0.0260333
			Dpse-d101g [Cluster235]	-0.202078					Dpse-d101g [Cluster235]	-0.0279725					Dpse-d101g [Cluster235]	-0.174106
			Dpse-d15genomes [Cluster236]	-0.368852					Dpse-d15genomes [Cluster236]	-0.351991					Dpse-d15genomes [Cluster236]	-0.0168609
			Dpse-d15genomes [Cluster237]	-0.545734					Dpse-d15genomes [Cluster237]	-0.510824					Dpse-d15genomes [Cluster237]	-0.0349093
			Dpse-d15genomes [Cluster238]	-0.109818					Dpse-d15genomes [Cluster238]	-0.140146					Dpse-d15genomes [Cluster238]	0.0303285
			Dpse-d15genomes [Cluster239]	-0.0111992					Dpse-d15genomes [Cluster239]	0.219993					Dpse-d15genomes [Cluster239]	-0.231192
			Dpse-d15genomes [Cluster240]	-0.288601					Dpse-d15genomes [Cluster240]	-0.147747					Dpse-d15genomes [Cluster240]	-0.140854
			Dpse-d15genomes [Cluster241]	-0.0918264					Dpse-d15genomes [Cluster241]	-0.055557					Dpse-d15genomes [Cluster241]	-0.0362694
			Dpse-d15genomes [Cluster242]	-0.240876					Dpse-d15genomes [Cluster242]	-0.201696					Dpse-d15genomes [Cluster242]	-0.0391796
			Dpse-d15genomes [Cluster243]	0.0171353					Dpse-d15genomes [Cluster243]	-0.0112298					Dpse-d15genomes [Cluster243]	0.0283651
			Dpse-d15genomes [Cluster244]	-0.363154					Dpse-d15genomes [Cluster244]	-0.179758					Dpse-d15genomes [Cluster244]	-0.183396
			Dpse-dp3 [Cluster245]	-0.00253991					Dpse-dp3 [Cluster245]	-0.0205612					Dpse-dp3 [Cluster245]	0.0180213
			Dpse-dp3 [Cluster246]	-0.658401					Dpse-dp3 [Cluster246]	-0.641318					Dpse-dp3 [Cluster246]	-0.0170835
			Dpse-dp3 [Cluster247]	-0.0571209					Dpse-dp3 [Cluster247]	-0.222454					Dpse-dp3 [Cluster247]	0.165333
			Dpse-dp3 [Cluster248]	-0.166264					Dpse-dp3 [Cluster248]	-0.256734					Dpse-dp3 [Cluster248]	0.0904701
			Dpse-GCF_009870125 [Cluster249]	-0.216747					Dpse-GCF_009870125 [Cluster249]	0.0056171					Dpse-GCF_009870125 [Cluster249]	-0.222364
			Dpse-GCF_009870125 [Cluster250]	-0.210796					Dpse-GCF_009870125 [Cluster250]	-0.210796					Dpse-GCF_009870125 [Cluster250]	0
			Dpse-GCF_009870125 [Cluster251]	-0.578964					Dpse-GCF_009870125 [Cluster251]	-0.544292					Dpse-GCF_009870125 [Cluster251]	-0.0346717
			Dpse-GCF_009870125 [Cluster252]	-0.142062					Dpse-GCF_009870125 [Cluster252]	-0.0951587					Dpse-GCF_009870125 [Cluster252]	-0.0469033
			Dpse-GCF_009870125 [Cluster253]	0.0561236					Dpse-GCF_009870125 [Cluster253]	0.0639013					Dpse-GCF_009870125 [Cluster253]	-0.0077777
			Dpse-GCF_009870125 [Cluster254]	-0.18928					Dpse-GCF_009870125 [Cluster254]	-0.0432464					Dpse-GCF_009870125 [Cluster254]	-0.146034
			Dpse-GCF_009870125 [Cluster255]	-0.400729					Dpse-GCF_009870125 [Cluster255]	-0.273345					Dpse-GCF_009870125 [Cluster255]	-0.127384
			Dpse-GCF_009870125 [Cluster256]	-0.545621					Dpse-GCF_009870125 [Cluster256]	-0.529843					Dpse-GCF_009870125 [Cluster256]	-0.0157785
			Dsim-d101g [Cluster257]	-0.823305					Dsim-d101g [Cluster257]	-0.786515					Dsim-d101g [Cluster257]	-0.0367901
			Dsim-d101g [Cluster258]	-0.586409					Dsim-d101g [Cluster258]	-0.608984					Dsim-d101g [Cluster258]	0.0225751
			Dsim-d15genomes [Cluster259]	-0.548794					Dsim-d15genomes [Cluster259]	-0.571586					Dsim-d15genomes [Cluster259]	0.0227913
			Dsim-droSim1 [Cluster260]	-0.420516					Dsim-droSim1 [Cluster260]	-0.410279					Dsim-droSim1 [Cluster260]	-0.0102366
			Dsim-GCF_016746395 [Cluster261]	-0.540848					Dsim-GCF_016746395 [Cluster261]	0.0305002					Dsim-GCF_016746395 [Cluster261]	-0.571349
			Dsim-GCF_016746395 [Cluster262]	-0.909511					Dsim-GCF_016746395 [Cluster262]	-0.921339					Dsim-GCF_016746395 [Cluster262]	0.0118274
			Dsim-GCF_016746395 [Cluster263]	-0.777955					Dsim-GCF_016746395 [Cluster263]	-0.743599					Dsim-GCF_016746395 [Cluster263]	-0.0343563
			Dsim-GCF_016746395 [Cluster264]	-0.6137					Dsim-GCF_016746395 [Cluster264]	-0.660612					Dsim-GCF_016746395 [Cluster264]	0.0469117
			Dtak-d101g [Cluster265]	-0.310136					Dtak-d101g [Cluster265]	-0.319545					Dtak-d101g [Cluster265]	0.00940942
			Dtak-d101g [Cluster266]	-0.19174					Dtak-d101g [Cluster266]	0.0578891					Dtak-d101g [Cluster266]	-0.249629
			Dtak-GCF_000224235 [Cluster267]	-0.331755					Dtak-GCF_000224235 [Cluster267]	-0.322952					Dtak-GCF_000224235 [Cluster267]	-0.00880331
			Dtak-GCF_018152695 [Cluster268]	-0.284404					Dtak-GCF_018152695 [Cluster268]	-0.284768					Dtak-GCF_018152695 [Cluster268]	0.000363655
			Dtak-GCF_018152695 [Cluster269]	-0.119269					Dtak-GCF_018152695 [Cluster269]	0.0180629					Dtak-GCF_018152695 [Cluster269]	-0.137332
			Dvir-d101g [Cluster270]	-0.176422					Dvir-d101g [Cluster270]	-0.0996275					Dvir-d101g [Cluster270]	-0.0767947
			Dvir-d101g [Cluster271]	-0.762628					Dvir-d101g [Cluster271]	-0.776299					Dvir-d101g [Cluster271]	0.0136712
			Dvir-d101g [Cluster272]	-0.949987					Dvir-d101g [Cluster272]	-0.949987					Dvir-d101g [Cluster272]	0
			Dvir-d101g [Cluster273]	0					Dvir-d101g [Cluster273]	0					Dvir-d101g [Cluster273]	0
			Dvir-d101g [Cluster274]	0.0509715					Dvir-d101g [Cluster274]	0.0465858					Dvir-d101g [Cluster274]	0.00438574
			Dvir-d101g [Cluster275]	0					Dvir-d101g [Cluster275]	0					Dvir-d101g [Cluster275]	0
			Dvir-d101g [Cluster276]	-0.850025					Dvir-d101g [Cluster276]	-0.850025					Dvir-d101g [Cluster276]	0
			Dvir-d101g [Cluster277]	-0.150141					Dvir-d101g [Cluster277]	-0.153306					Dvir-d101g [Cluster277]	0.00316497
			Dvir-d101g [Cluster278]	0.0007918					Dvir-d101g [Cluster278]	0.0007918					Dvir-d101g [Cluster278]	0
			Dvir-d101g [Cluster279]	-0.15055					Dvir-d101g [Cluster279]	-0.169529					Dvir-d101g [Cluster279]	0.0189794
			Dvir-d101g [Cluster280]	-0.203774					Dvir-d101g [Cluster280]	-0.171005					Dvir-d101g [Cluster280]	-0.0327681
			Dvir-d101g [Cluster281]	-0.929199					Dvir-d101g [Cluster281]	-0.929199					Dvir-d101g [Cluster281]	0
			Dvir-d101g [Cluster282]	-0.139632					Dvir-d101g [Cluster282]	-0.096616					Dvir-d101g [Cluster282]	-0.043016
			Dvir-d101g [Cluster283]	-0.553983					Dvir-d101g [Cluster283]	-0.551589					Dvir-d101g [Cluster283]	-0.00239336
			Dvir-d15genomes [Cluster284]	0.172962					Dvir-d15genomes [Cluster284]	0.186169					Dvir-d15genomes [Cluster284]	-0.0132074
			Dvir-d15genomes [Cluster285]	-0.0761913					Dvir-d15genomes [Cluster285]	-0.0796913					Dvir-d15genomes [Cluster285]	0.00349996
			Dvir-d15genomes [Cluster286]	-0.123142					Dvir-d15genomes [Cluster286]	-0.0662617					Dvir-d15genomes [Cluster286]	-0.0568806
			Dvir-d15genomes [Cluster287]	-0.0541431					Dvir-d15genomes [Cluster287]	-0.0301199					Dvir-d15genomes [Cluster287]	-0.0240231
			Dvir-d15genomes [Cluster288]	-0.417772					Dvir-d15genomes [Cluster288]	-0.389631					Dvir-d15genomes [Cluster288]	-0.0281405
			Dvir-d15genomes [Cluster289]	0.108411					Dvir-d15genomes [Cluster289]	0.156327					Dvir-d15genomes [Cluster289]	-0.0479162
			Dvir-d15genomes [Cluster290]	-0.220336					Dvir-d15genomes [Cluster290]	-0.121006					Dvir-d15genomes [Cluster290]	-0.0993298
			Dvir-d15genomes [Cluster291]	0.0660737					Dvir-d15genomes [Cluster291]	-0.00635541					Dvir-d15genomes [Cluster291]	0.0724292
			Dvir-d15genomes [Cluster292]	-0.0938143					Dvir-d15genomes [Cluster292]	-0.0496344					Dvir-d15genomes [Cluster292]	-0.0441799
			Dvir-d15genomes [Cluster293]	-0.897953					Dvir-d15genomes [Cluster293]	-0.897953					Dvir-d15genomes [Cluster293]	0
			Dvir-d15genomes [Cluster294]	0					Dvir-d15genomes [Cluster294]	0					Dvir-d15genomes [Cluster294]	0
			Dvir-d15genomes [Cluster295]	0					Dvir-d15genomes [Cluster295]	0					Dvir-d15genomes [Cluster295]	0
			Dvir-droVir2 [Cluster296]	-0.195263					Dvir-droVir2 [Cluster296]	-0.231437					Dvir-droVir2 [Cluster296]	0.0361732
			Dvir-droVir2 [Cluster297]	-0.595809					Dvir-droVir2 [Cluster297]	-0.569519					Dvir-droVir2 [Cluster297]	-0.0262899
			Dvir-droVir2 [Cluster298]	-0.871156					Dvir-droVir2 [Cluster298]	-0.884713					Dvir-droVir2 [Cluster298]	0.0135578
			Dvir-droVir2 [Cluster299]	-0.916851					Dvir-droVir2 [Cluster299]	-0.908359					Dvir-droVir2 [Cluster299]	-0.00849283
			Dvir-droVir2 [Cluster300]	0.0795709					Dvir-droVir2 [Cluster300]	0.111651					Dvir-droVir2 [Cluster300]	-0.0320803
			Dvir-droVir2 [Cluster301]	-0.209326					Dvir-droVir2 [Cluster301]	-0.141023					Dvir-droVir2 [Cluster301]	-0.0683027
			Dvir-droVir2 [Cluster302]	-0.298198					Dvir-droVir2 [Cluster302]	-0.299359					Dvir-droVir2 [Cluster302]	0.00116118
			Dvir-droVir2 [Cluster303]	0.0166522					Dvir-droVir2 [Cluster303]	0.0276519					Dvir-droVir2 [Cluster303]	-0.0109996
			Dvir-droVir2 [Cluster304]	-0.204006					Dvir-droVir2 [Cluster304]	-0.13255					Dvir-droVir2 [Cluster304]	-0.0714567
			Dvir-droVir2 [Cluster305]	-0.0332272					Dvir-droVir2 [Cluster305]	-0.0103896					Dvir-droVir2 [Cluster305]	-0.0228376
			Dvir-GCF_003285735 [Cluster306]	0					Dvir-GCF_003285735 [Cluster306]	0					Dvir-GCF_003285735 [Cluster306]	0
			Dvir-GCF_003285735 [Cluster307]	0					Dvir-GCF_003285735 [Cluster307]	0					Dvir-GCF_003285735 [Cluster307]	0
			Dvir-GCF_003285735 [Cluster308]	0					Dvir-GCF_003285735 [Cluster308]	0					Dvir-GCF_003285735 [Cluster308]	0
			Dvir-GCF_003285735 [Cluster309]	0					Dvir-GCF_003285735 [Cluster309]	0					Dvir-GCF_003285735 [Cluster309]	0
			Dvir-GCF_003285735 [Cluster310]	-0.00205964					Dvir-GCF_003285735 [Cluster310]	-0.00205964					Dvir-GCF_003285735 [Cluster310]	0
			Dvir-GCF_003285735 [Cluster311]	-0.316788					Dvir-GCF_003285735 [Cluster311]	-0.367699					Dvir-GCF_003285735 [Cluster311]	0.0509114
			Dvir-GCF_003285735 [Cluster312]	-0.376428					Dvir-GCF_003285735 [Cluster312]	-0.163438					Dvir-GCF_003285735 [Cluster312]	-0.21299
			Dvir-GCF_003285735 [Cluster313]	-0.29528					Dvir-GCF_003285735 [Cluster313]	-0.159444					Dvir-GCF_003285735 [Cluster313]	-0.135837
			Dvir-GCF_003285735 [Cluster314]	-0.536592					Dvir-GCF_003285735 [Cluster314]	-0.53057					Dvir-GCF_003285735 [Cluster314]	-0.00602161
			Dvir-GCF_003285735 [Cluster315]	0.151009					Dvir-GCF_003285735 [Cluster315]	0.108583					Dvir-GCF_003285735 [Cluster315]	0.0424258
			Dvir-GCF_003285735 [Cluster316]	-0.895223					Dvir-GCF_003285735 [Cluster316]	-0.888107					Dvir-GCF_003285735 [Cluster316]	-0.00711595
			Dvir-GCF_003285735 [Cluster317]	0					Dvir-GCF_003285735 [Cluster317]	0					Dvir-GCF_003285735 [Cluster317]	0
			Dvir-GCF_003285735 [Cluster318]	0.0229519					Dvir-GCF_003285735 [Cluster318]	0.0490578					Dvir-GCF_003285735 [Cluster318]	-0.0261059
			Dyak-d101g [Cluster319]	-0.347597					Dyak-d101g [Cluster319]	-0.315432					Dyak-d101g [Cluster319]	-0.0321649
			Dyak-d101g [Cluster320]	-0.355727					Dyak-d101g [Cluster320]	-0.285653					Dyak-d101g [Cluster320]	-0.0700744
			Dyak-d101g [Cluster321]	0.0051087					Dyak-d101g [Cluster321]	0.18714					Dyak-d101g [Cluster321]	-0.182031
			Dyak-d101g [Cluster322]	-0.225904					Dyak-d101g [Cluster322]	-0.4222					Dyak-d101g [Cluster322]	0.196296
			Dyak-d101g [Cluster323]	-0.60136					Dyak-d101g [Cluster323]	-0.511027					Dyak-d101g [Cluster323]	-0.0903324
			Dyak-d101g [Cluster324]	-0.549317					Dyak-d101g [Cluster324]	-0.549317					Dyak-d101g [Cluster324]	0
			Dyak-d101g [Cluster325]	-0.0107699					Dyak-d101g [Cluster325]	-0.0404417					Dyak-d101g [Cluster325]	0.0296717
			Dyak-d101g [Cluster326]	-0.0836962					Dyak-d101g [Cluster326]	-0.077681					Dyak-d101g [Cluster326]	-0.00601524
			Dyak-d101g [Cluster327]	-0.630366					Dyak-d101g [Cluster327]	-0.648291					Dyak-d101g [Cluster327]	0.017925
			Dyak-d101g [Cluster328]	-0.638963					Dyak-d101g [Cluster328]	-0.630929					Dyak-d101g [Cluster328]	-0.00803402
			Dyak-d101g [Cluster329]	0.000702808					Dyak-d101g [Cluster329]	0.000702808					Dyak-d101g [Cluster329]	0
			Dyak-d15genomes [Cluster330]	-0.325113					Dyak-d15genomes [Cluster330]	-0.293492					Dyak-d15genomes [Cluster330]	-0.031621
			Dyak-d15genomes [Cluster331]	-0.00736871					Dyak-d15genomes [Cluster331]	-0.0179412					Dyak-d15genomes [Cluster331]	0.0105725
			Dyak-d15genomes [Cluster332]	-0.507495					Dyak-d15genomes [Cluster332]	-0.507495					Dyak-d15genomes [Cluster332]	0
			Dyak-d15genomes [Cluster333]	-0.57353					Dyak-d15genomes [Cluster333]	-0.586169					Dyak-d15genomes [Cluster333]	0.0126384
			Dyak-d15genomes [Cluster334]	-0.408653					Dyak-d15genomes [Cluster334]	-0.234155					Dyak-d15genomes [Cluster334]	-0.174498
			Dyak-d15genomes [Cluster335]	-0.0465911					Dyak-d15genomes [Cluster335]	-0.059326					Dyak-d15genomes [Cluster335]	0.0127349
			Dyak-d15genomes [Cluster336]	-0.174804					Dyak-d15genomes [Cluster336]	-0.139314					Dyak-d15genomes [Cluster336]	-0.0354904
			Dyak-droYak2 [Cluster337]	-0.313277					Dyak-droYak2 [Cluster337]	-0.313277					Dyak-droYak2 [Cluster337]	0
			Dyak-droYak2 [Cluster338]	-0.210147					Dyak-droYak2 [Cluster338]	-0.0939916					Dyak-droYak2 [Cluster338]	-0.116155
			Dyak-droYak2 [Cluster339]	-0.614883					Dyak-droYak2 [Cluster339]	-0.415539					Dyak-droYak2 [Cluster339]	-0.199344
			Dyak-droYak2 [Cluster340]	-0.87465					Dyak-droYak2 [Cluster340]	-0.87465					Dyak-droYak2 [Cluster340]	0
			Dyak-droYak2 [Cluster341]	-0.29129					Dyak-droYak2 [Cluster341]	-0.378581					Dyak-droYak2 [Cluster341]	0.0872907
			Dyak-droYak2 [Cluster342]	-0.352493					Dyak-droYak2 [Cluster342]	-0.329831					Dyak-droYak2 [Cluster342]	-0.0226615
			Dyak-droYak2 [Cluster343]	0.172127					Dyak-droYak2 [Cluster343]	-0.0273564					Dyak-droYak2 [Cluster343]	0.199484
			Dyak-droYak2 [Cluster344]	-0.424502					Dyak-droYak2 [Cluster344]	-0.225316					Dyak-droYak2 [Cluster344]	-0.199185
			Dyak-droYak2 [Cluster345]	-0.602326					Dyak-droYak2 [Cluster345]	-0.600142					Dyak-droYak2 [Cluster345]	-0.00218415
			Dyak-droYak2 [Cluster346]	-0.215925					Dyak-droYak2 [Cluster346]	-0.155697					Dyak-droYak2 [Cluster346]	-0.0602285
			Dyak-droYak2 [Cluster347]	0.0134054					Dyak-droYak2 [Cluster347]	0.0134054					Dyak-droYak2 [Cluster347]	0
			Dyak-GCF_000005975 [Cluster348]	-0.372535					Dyak-GCF_000005975 [Cluster348]	-0.346935					Dyak-GCF_000005975 [Cluster348]	-0.0256008
			Dyak-GCF_000005975 [Cluster349]	0.218429					Dyak-GCF_000005975 [Cluster349]	-0.0133869					Dyak-GCF_000005975 [Cluster349]	0.231816
			Dyak-GCF_000005975 [Cluster350]	-0.410889					Dyak-GCF_000005975 [Cluster350]	-0.219713					Dyak-GCF_000005975 [Cluster350]	-0.191176
			Dyak-GCF_000005975 [Cluster351]	-0.615701					Dyak-GCF_000005975 [Cluster351]	-0.60784					Dyak-GCF_000005975 [Cluster351]	-0.00786033
			Dyak-GCF_000005975 [Cluster352]	0.0122232					Dyak-GCF_000005975 [Cluster352]	0.0122232					Dyak-GCF_000005975 [Cluster352]	0
			Dyak-GCF_000005975 [Cluster353]	-0.204236					Dyak-GCF_000005975 [Cluster353]	-0.1458					Dyak-GCF_000005975 [Cluster353]	-0.0584358
			Dyak-GCF_000005975 [Cluster354]	-0.354879					Dyak-GCF_000005975 [Cluster354]	-0.448324					Dyak-GCF_000005975 [Cluster354]	0.093445
			Dyak-GCF_000005975 [Cluster355]	-0.318664					Dyak-GCF_000005975 [Cluster355]	-0.318664					Dyak-GCF_000005975 [Cluster355]	0
			Dyak-GCF_000005975 [Cluster356]	-0.209288					Dyak-GCF_000005975 [Cluster356]	-0.0998858					Dyak-GCF_000005975 [Cluster356]	-0.109402
			Dyak-GCF_000005975 [Cluster357]	-0.614846					Dyak-GCF_000005975 [Cluster357]	-0.441882					Dyak-GCF_000005975 [Cluster357]	-0.172964
			Dyak-GCF_000005975 [Cluster358]	-0.872011					Dyak-GCF_000005975 [Cluster358]	-0.872011					Dyak-GCF_000005975 [Cluster358]	0
			Dyak-GCF_016746365 [Cluster359]	-0.577683					Dyak-GCF_016746365 [Cluster359]	-0.577683					Dyak-GCF_016746365 [Cluster359]	0
			Dyak-GCF_016746365 [Cluster360]	-0.549981					Dyak-GCF_016746365 [Cluster360]	-0.545917					Dyak-GCF_016746365 [Cluster360]	-0.00406369
			Dyak-GCF_016746365 [Cluster361]	-0.203261					Dyak-GCF_016746365 [Cluster361]	-0.166415					Dyak-GCF_016746365 [Cluster361]	-0.0368456
			Dyak-GCF_016746365 [Cluster362]	-0.392515					Dyak-GCF_016746365 [Cluster362]	-0.198401					Dyak-GCF_016746365 [Cluster362]	-0.194114
			Dyak-GCF_016746365 [Cluster363]	-0.220371					Dyak-GCF_016746365 [Cluster363]	-0.178491					Dyak-GCF_016746365 [Cluster363]	-0.0418795
			Dyak-GCF_016746365 [Cluster364]	-0.211858					Dyak-GCF_016746365 [Cluster364]	0.146369					Dyak-GCF_016746365 [Cluster364]	-0.358227
			Dyak-GCF_016746365 [Cluster365]	-0.0355003					Dyak-GCF_016746365 [Cluster365]	-0.031769					Dyak-GCF_016746365 [Cluster365]	-0.00373134
			Dyak-GCF_016746365 [Cluster366]	-0.0733576					Dyak-GCF_016746365 [Cluster366]	-0.0316818					Dyak-GCF_016746365 [Cluster366]	-0.0416758
			Dyak-GCF_016746365 [Cluster367]	-0.455337					Dyak-GCF_016746365 [Cluster367]	-0.300144					Dyak-GCF_016746365 [Cluster367]	-0.155193

## Sheet: 7
Fig. 7	Grey = data not directly shown in figure
D. ficusphila																D. melanogaster																D. persimilis																D. pseudoobscura
			piRNAs (FC-enrichment)						piRNAs (total ovary)										piRNAs (FC-enrichment)						piRNAs (total ovary)										piRNAs (FC-enrichment)						piRNAs (total ovary)
			Flam(like)			Control			Flam(like)			Control							Flam(like)			Control			Flam(like)			Control							Flam(like)			Control			Flam(like)			Control
Identifier	Family	80/80/80 hit	Sense	Anti	Other	Sense	Anti	Other	Sense	Anti	Other	Sense	Anti	Other		Identifier	Family	80/80/80 hit	Sense	Anti	Other	Sense	Anti	Other	Sense	Anti	Other	Sense	Anti	Other		Identifier	Family	80/80/80 hit	Sense	Anti	Other	Sense	Anti	Other	Sense	Anti	Other	Sense	Anti	Other		Identifier	Family
rnd-5_family-1246	RC/Helitron	-	0	0	2397	60	1765	572	0	4	12524	279	12000	249		TE_00000757_INT	LTR/Gypsy	invader6_Dmel	0	0	6117	0	6117	0	0	0	17991	0	17991	0		rnd-5_family-2279	LINE/R2	-	0	0	3293	0	3165	128	0	0	51900	0	50784	1116		TE_00000263	LINE/I-Jockey
rnd-5_family-1633	RC/Helitron	-	0	0	1412	1013	0	399	0	0	10474	7813	0	2661		TE_00000694_INT	DNA/P	1360_Dmel	0	0	9633	47	281	9305	0	0	23963	300	753	22910		TE_00000063	LINE/CR1	-	0	0	28	0	0	28	0	0	129	0	3	126		TE_00000716_INT	LTR/Pao
rnd-5_family-99	LINE/R1	-	0	0	5167	0	0	5167	0	0	12466	0	0	12466		TE_00000371_INT	LTR/Pao	roo_Dmel	0	0	1602	0	829	773	0	0	9494	0	1306	8188		TE_00001274_INT	LTR/Gypsy	-	0	0	56	3	3	50	0	0	129	14	15	100		rnd-5_family-7759	DNA/Maverick
rnd-5_family-2140	LTR/Ngaro	-	0	0	1172	18	926	228	0	0	5235	73	3763	1399		rnd-1_family-13	LINE/I-Jockey	BS_Dmel	7	0	602	416	0	193	0	1	6517	6226	0	292		TE_00000003	LINE/R1-LOA	-	0	0	1115	15	923	177	0	0	14201	36	11848	2317		rnd-5_family-1204	LINE/I
TE_00000770_INT	LTR/Pao	-	0	0	551	0	57	494	0	0	3418	0	329	3089		TE_00000734_LTR	LTR/Gypsy	invader6_Dmel	0	0	1265	0	1016	249	0	0	5367	0	4950	417		TE_00001118_INT	LTR/Gypsy	-	0	0	478	0	249	229	0	0	9773	0	7778	1995		rnd-5_family-816	LINE/I
TE_00000337_INT	LTR/Copia	-	0	0	674	0	334	340	0	0	2936	1	2637	298		TE_00000394_INT	LTR/Copia	-	0	0	1489	1380	0	109	0	0	6218	6123	0	95		TE_00001373_LTR	DNA/Maverick	-	0	0	37	14	0	23	0	0	325	29	0	296		rnd-5_family-5993	DNA/CMC-EnSpm
TE_00001174_INT	LTR/Pao	-	0	0	1194	0	698	496	0	0	3119	0	2488	631		rnd-1_family-45	LINE/I-Jockey	F-element_Dmel	0	0	375	0	0	375	0	0	4284	2942	0	1342		TE_00001410_INT	LTR/Gypsy	-	0	0	770	522	0	248	0	0	11222	9915	1	1306		TE_00000697_INT	LTR/Gypsy
TE_00000972_INT	LTR/Gypsy	-	3	0	4045	0	471	3577	0	0	5238	0	2272	2966		rnd-1_family-5	LINE/R1	Rt1b_Dmel	0	0	5411	1284	691	3436	0	0	9261	2710	2123	4428		rnd-5_family-2440	DNA/Maverick	-	0	0	643	0	262	381	0	0	8859	0	3544	5315		rnd-1_family-23	LINE/R1-LOA
TE_00000418_LTR	LTR/Gypsy	-	0	0	587	0	3	584	0	0	2039	3	6	2030		TE_00000927_INT	LTR/Gypsy	-	0	0	979	961	0	18	0	0	3854	3675	0	179		TE_00000871_INT	LTR/Gypsy	-	121	0	498	0	377	242	221	0	7113	0	5792	1542		TE_00000238	LINE/L2
TE_00000509_INT	LTR/Gypsy	-	0	0	934	0	0	934	0	0	2053	0	0	2053		rnd-1_family-148	DNA/P	-	0	0	428	11	0	417	0	0	1406	7	0	1399		TE_00001237_INT	LTR/Gypsy	-	0	0	252	10	178	64	0	0	5352	132	4345	875		rnd-5_family-4207	Unknown
TE_00001131_INT	LTR/Gypsy	-	0	0	2976	1	0	2975	0	0	3905	7	9	3889		TE_00000891_INT	LTR/Gypsy	-	0	0	17161	0	0	17161	0	0	25351	0	0	25351		TE_00001275_INT	LTR/Pao	-	4	0	507	0	173	338	9	0	5968	0	3283	2694		TE_00000576_LTR	LTR/Gypsy
TE_00000478_INT	LTR/Gypsy	-	133	0	2252	1440	0	945	59	0	3305	2689	2	673		TE_00000467	LINE/I-Jockey	TART-A_Dmel	0	0	2	0	0	2	0	0	1690	0	0	1690		TE_00000626_INT	LTR/Gypsy	-	142	0	288	0	33	397	253	0	5044	0	455	4842		TE_00000013	LINE/I-Jockey
TE_00001270_INT	LTR/Pao	-	0	0	1500	660	0	840	0	0	2276	1867	2	407		rnd-5_family-3416	LTR/Gypsy	-	0	0	5899	0	0	5899	0	0	9106	0	0	9106		rnd-5_family-2359	LINE/I-Jockey	-	0	0	8	4	0	4	0	0	45	17	0	28		TE_00000493_LTR	LTR/Pao
TE_00000975	Unknown	-	0	0	757	0	653	104	0	0	1399	0	1272	127		TE_00000498_LTR	LTR/Gypsy	Circe_Dmel	0	0	719	0	640	79	0	0	2203	0	2015	188		TE_00000293	DNA/CMC-EnSpm	-	0	0	227	0	127	100	0	0	3678	0	2463	1215		rnd-5_family-7760	DNA/Maverick
rnd-5_family-1310	LINE/R1	-	0	0	2073	383	0	1690	0	0	2717	1515	0	1202		TE_00000491_INT	LTR/Gypsy	-	0	0	850	0	67	783	0	0	1666	0	123	1543		TE_00001474_INT	LTR/Pao	-	0	0	767	0	189	578	0	0	6827	0	2270	4557		TE_00000457_LTR	LTR/Gypsy
rnd-1_family-61	LINE/I-Jockey	-	0	0	790	0	0	790	0	0	1499	0	0	1499		TE_00000695_INT	LTR/Pao	GATE_Dmel	0	0	1456	0	965	491	0	0	3019	0	2191	828		TE_00000575_INT	LTR/Gypsy	-	3	0	677	22	0	658	51	0	2097	129	0	2019		rnd-1_family-39	LINE/CR1
TE_00000884_INT	LTR/Pao	-	0	0	602	0	539	63	0	0	1308	0	1227	81		rnd-1_family-84	LTR/Gypsy	-	0	0	122	0	89	33	0	0	1540	0	1444	96		TE_00001418_INT	LTR/Pao	-	0	0	227	0	128	99	0	0	3195	0	2673	522		TE_00000347_INT	LTR/Gypsy
TE_00000887_INT	LTR/Gypsy	-	0	0	1074	55	59	960	0	0	1289	127	162	1000		TE_00000952_INT	LINE/R1	-	0	0	5458	0	1	5457	0	0	8190	0	22	8168		TE_00001378_LTR	LTR/Copia	-	0	0	94	0	90	4	0	0	2231	0	2185	46		TE_00000346_INT	LTR/Gypsy
TE_00000841_INT	LTR/Gypsy	-	2109	0	768	513	0	2364	658	0	2495	2349	0	804		rnd-1_family-10	LINE/CR1	Cr1a_Dmel	0	0	1038	0	8	1030	0	0	2790	0	23	2767		rnd-6_family-1102	LINE/R1-LOA	-	0	0	715	0	1	714	0	0	5342	1	13	5328		TE_00000614_INT	LINE/L2
TE_00000538_INT	LTR/Pao	-	0	0	1311	271	30	1010	0	0	1704	1137	131	436		TE_00000543_LTR	LTR/Pao	roo_Dmel	0	0	7290	0	149	7141	0	0	11456	0	200	11256		TE_00000943_INT	LTR/Gypsy	-	0	0	123	0	70	53	0	0	2291	0	2027	264		TE_00000831_LTR	LTR/Pao
TE_00000484_INT	LTR/Gypsy	-	30	0	1004	107	23	904	25	0	1392	75	170	1172		TE_00000532_INT	LTR/Gypsy	Stalker_Dmel	3	0	965	0	0	968	19	22	2311	9	0	2343		TE_00000366	DNA/P	-	0	0	865	0	0	865	0	0	7043	0	0	7043		TE_00000441_INT	LTR/Gypsy
TE_00000597_INT	LTR/Pao	-	0	0	649	11	135	503	0	0	1217	57	332	828		rnd-5_family-87	LINE/I-Jockey	BS_Dmel	0	0	2980	1827	0	1153	0	0	5190	4130	0	1060		TE_00000654_INT	LTR/Pao	-	0	0	264	0	0	264	0	0	2812	0	0	2812		TE_00000865_INT	LTR/Copia
rnd-1_family-15	LINE/CR1	-	0	0	319	27	71	221	0	0	799	129	315	355		rnd-1_family-24	LINE/CR1	Cr1a_Dmel	0	0	2012	0	498	1514	0	0	3678	0	1182	2496		TE_00000604_LTR	LTR/Gypsy	-	0	0	162	6	22	134	0	0	1987	57	188	1742		TE_00000732_INT	LTR/Gypsy
TE_00000736_INT	LTR/Gypsy	-	36	0	531	0	124	443	11	0	969	0	415	565		TE_00000843_INT	LTR/Pao	roo_Dmel	0	0	70	0	23	47	0	0	1221	0	16	1205		TE_00000780_INT	LTR/Gypsy	-	234	0	237	0	172	299	473	0	3432	0	2686	1219		TE_00000894_INT	LTR/Pao
TE_00000621_INT	LTR/Gypsy	-	0	152	1187	0	76	1263	0	52	2175	4	421	1802		TE_00000406_LTR	LTR/Pao	GATE_Dmel	0	30	158	4	13	171	0	11	529	26	77	437		TE_00000813_INT	LTR/Pao	-	35	0	280	0	72	243	144	0	2706	0	1315	1535		TE_00000551_LTR	LTR/Gypsy
TE_00001018_LTR	LTR/Pao	-	0	0	122	72	0	50	0	0	568	477	0	91		rnd-1_family-0	LINE/I-Jockey	F-element_Dmel	1	0	1116	0	0	1117	0	0	2519	39	0	2480		rnd-5_family-4536	DNA/hAT-hobo	-	0	0	40	0	0	40	0	0	1076	0	0	1076		rnd-5_family-4576	LINE/R1-LOA
rnd-1_family-153	LTR/Gypsy	-	0	0	138	0	65	73	0	0	546	0	281	265		TE_00000059	LTR/Gypsy	-	0	0	1009	57	0	952	0	0	1919	337	0	1582		TE_00000940_INT	LTR/Pao	-	0	0	71	0	0	71	0	0	425	1	0	424		TE_00000175	LTR/Gypsy
TE_00000658_LTR	LTR/Gypsy	-	0	0	415	100	76	239	0	0	821	194	341	286		rnd-5_family-85	LINE/R2	R2-element_Dmel	0	0	1131	0	0	1131	0	0	2419	0	0	2419		rnd-5_family-2360	DNA/TcMar-Tc1	-	0	0	87	37	0	50	0	0	1329	327	0	1002		TE_00000892_INT	LINE/R1-LOA
TE_00000646_LTR	LTR/Gypsy	-	0	0	293	1	15	277	0	0	618	15	285	318		TE_00000676_INT	LTR/Gypsy	17.6_Dmel	1	0	1240	0	0	1241	6	0	2517	0	0	2523		rnd-1_family-168	DNA/PIF-Harbinger	-	0	0	6	0	0	6	0	0	62	0	1	61		TE_00000406_INT	LTR/Gypsy
TE_00000571_INT	LTR/Gypsy	-	0	0	899	15	55	829	0	0	1237	92	106	1039		TE_00000723_INT	LTR/Pao	Max-element_Dmel	0	0	4496	0	1284	3212	0	0	6520	0	2574	3946		rnd-1_family-16	LINE/L2	-	0	0	291	0	0	291	0	0	2447	0	0	2447		TE_00000277	LINE/I-Jockey
TE_00000956	DNA/hAT-Ac	-	9	11	1067	0	18	1069	21	35	1268	0	29	1295		TE_00000877_LTR	DNA/P	1360_Dmel	0	0	456	184	37	235	0	9	1062	336	53	682		TE_00001259_INT	LTR/Pao	-	0	0	166	0	105	61	0	0	1830	0	1325	505		TE_00000898_INT	LTR/Pao
TE_00000310_INT	LTR/Gypsy	-	0	0	2054	0	0	2054	0	0	2217	0	0	2217		rnd-5_family-921	LTR/Gypsy	Circe_Dmel	0	0	397	0	358	39	0	0	983	0	911	72		TE_00001479_INT	LTR/Gypsy	-	0	0	353	4	16	333	0	0	2673	32	211	2430		TE_00000920_LTR	LTR/Gypsy
TE_00000016	LINE/R1-LOA	-	0	17	1876	0	12	1881	0	5	2075	0	101	1979		TE_00000737_LTR	LTR/Pao	GATE_Dmel	0	0	792	581	1	210	0	0	1655	1282	2	371		rnd-5_family-955	LINE/I	-	0	0	253	0	240	13	0	0	2075	0	1513	562		rnd-5_family-3355	DNA/CMC-EnSpm
TE_00000739_INT	LTR/Gypsy	-	0	0	911	0	0	911	0	0	1117	0	0	1117		TE_00000892	LINE/R1-LOA	-	0	0	1318	0	0	1318	36	0	2077	0	0	2113		TE_00001182_LTR	RC/Helitron	-	0	0	33	3	0	30	0	0	372	10	0	362		TE_00000984_INT	LTR/Pao
TE_00000490_LTR	LTR/Pao	-	0	0	204	113	28	63	0	0	508	351	95	62		TE_00000457_LTR	LTR/Pao	roo_Dmel	0	0	64	0	0	64	0	0	670	0	0	670		rnd-5_family-1485	LTR/Copia	-	0	0	109	11	0	98	0	0	1140	251	21	868		TE_00000541_INT	LTR/Gypsy
TE_00001147_INT	LTR/Gypsy	-	0	0	290	0	0	290	0	0	568	0	0	568		TE_00000657_INT	LTR/Pao	GATE_Dmel	0	0	2335	0	1879	456	0	0	2929	3	2293	633		rnd-5_family-2715	DNA/P	-	0	0	535	0	0	535	0	0	3603	0	0	3603		rnd-5_family-3492	LINE/R1
TE_00000507_INT	LTR/Pao	-	0	0	190	0	19	171	0	0	495	0	58	437		TE_00000544_INT	LTR/Gypsy	-	1036	0	1351	0	0	2387	2236	0	1158	2	0	3392		TE_00000684_INT	LTR/Gypsy	-	0	0	266	2	155	109	0	0	1895	6	989	900		rnd-5_family-826	RC/Helitron
TE_00001185_LTR	LTR/Gypsy	-	0	0	206	40	6	160	0	0	361	105	16	240		rnd-5_family-1459	LTR/Gypsy	mdg3_Dmel	0	0	221	0	149	72	0	0	663	0	531	132		rnd-5_family-362	LINE/R1	-	0	0	168	0	0	168	0	0	1234	0	0	1234		TE_00000532_INT	LTR/Gypsy
TE_00000859	LINE/CR1	-	0	0	136	27	10	99	0	0	449	236	9	204		TE_00000298	Satellite	-	0	3	356	0	0	359	0	28	662	0	0	690		TE_00001350_LTR	LTR/Pao	-	0	0	35	0	1	34	0	0	343	0	27	316		TE_00000268	Unknown
TE_00000408_INT	LTR/Pao	-	0	0	513	0	44	469	0	0	693	0	129	564		TE_00000625_INT	LTR/Gypsy	-	0	0	423	0	12	411	0	0	816	0	300	516		TE_00001422_INT	LTR/Gypsy	-	0	0	51	0	0	51	0	0	299	0	0	299		TE_00000725_INT	LTR/Pao
rnd-5_family-119	LINE/R1	-	0	0	561	39	0	522	0	0	728	104	0	624		TE_00000376_INT	LTR/Gypsy	-	0	0	145	0	103	42	0	0	643	0	549	94		TE_00001234_LTR	LTR/Gypsy	-	0	0	107	0	9	98	0	0	742	0	17	725		TE_00000876_LTR	LTR/Gypsy
TE_00000768_INT	LTR/Pao	-	0	0	23	0	0	23	0	0	44	0	0	44		TE_00000409_LTR	LTR/Pao	ninja_Dsim	0	0	62	0	0	62	0	0	227	0	0	227		rnd-4_family-943	LTR/Pao	-	0	0	59	0	0	59	0	0	477	0	0	477		TE_00000506	DNA/P
TE_00000700_INT	LTR/Gypsy	-	0	0	1263	0	0	1263	0	0	1298	0	0	1298		TE_00000713_LTR	LTR/Gypsy	17.6_Dmel	0	0	378	0	0	378	0	0	724	0	0	724		TE_00000563	DNA/CMC-Transib	-	0	0	161	0	0	161	0	0	1077	0	0	1077		TE_00000547_LTR	LTR/Gypsy
TE_00000400_INT	LTR/Pao	-	0	0	1060	221	0	839	0	0	1159	599	0	560		TE_00000758_LTR	LTR/Gypsy	297_Dmel	0	0	200	0	0	200	0	0	739	0	0	739		TE_00001451_LTR	LTR/Gypsy	-	0	0	43	0	0	43	0	3	380	0	0	383		TE_00000609_LTR	RC/Helitron
TE_00000594_INT	LTR/Gypsy	-	0	0	1177	0	0	1177	0	0	1191	0	0	1191		rnd-5_family-5912	DNA	-	58	0	31	0	0	89	228	0	87	0	0	315		TE_00000601_INT	LTR/Gypsy	-	0	0	227	0	18	209	0	0	1436	0	65	1371		TE_00000786	DNA
TE_00000708_INT	LTR/Gypsy	-	0	0	523	0	184	339	0	0	520	0	372	148		TE_00000199	LINE/R1	Rt1a_Dmel	0	0	247	0	0	247	0	0	565	0	0	565		TE_00001444_INT	LTR/Pao	-	0	0	353	0	80	273	0	0	2147	0	555	1592		TE_00000266	LTR/Gypsy
rnd-6_family-38	LINE/I-Jockey	-	62	0	299	0	0	361	13	0	439	0	0	452		TE_00000932_INT	LTR/Pao	Max-element_Dmel	0	0	219	0	52	167	0	0	713	0	70	643		TE_00000033	LINE/R1-LOA	-	0	0	486	1	15	470	0	0	2757	19	91	2647		rnd-5_family-5643	LINE/I-Jockey
TE_00001134_INT	LTR/Pao	-	0	0	573	0	126	447	0	0	728	0	288	440		TE_00000663_INT	LTR/Pao	-	0	0	296	0	0	296	0	0	359	12	0	347		rnd-1_family-56	LINE/R1	-	0	0	2	0	0	2	0	0	73	0	0	73		TE_00001031_INT	LTR/Gypsy
TE_00001153_INT	LTR/Gypsy	-	0	0	308	0	0	308	0	0	403	0	0	403		TE_00000677_LTR	LTR/Gypsy	invader1_Dmel	0	0	52	0	0	52	0	0	204	0	0	204		TE_00001160_LTR	LTR/Gypsy	-	0	0	66	0	0	66	0	0	427	0	0	427		TE_00000607	DNA/hAT-Pegasus
TE_00000923_INT	LTR/Gypsy	-	0	0	109	0	0	109	0	0	86	6	5	75		rnd-1_family-134	LINE/I	I-element_Dtei	0	0	5450	0	4059	1391	0	0	7644	0	6280	1364		TE_00000776_INT	LTR/Gypsy	-	0	0	445	0	251	194	0	0	2442	0	1600	842		rnd-3_family-139	LINE/R1-LOA
TE_00000964_INT	LTR/Pao	-	0	0	48	0	1	47	0	0	160	0	6	154		TE_00000976_INT	LTR/Pao	GATE_Dmel	0	0	671	305	34	332	0	0	1085	468	156	461		TE_00001178_LTR	LTR/Pao	-	0	0	10	0	4	6	0	0	95	0	63	32		TE_00000456_LTR	LTR/Gypsy
TE_00000823_INT	LTR/Gypsy	-	0	0	291	0	0	291	0	0	414	0	0	414		rnd-4_family-63	LINE/I-Jockey	F-element_Dmel	0	0	144	0	0	144	0	0	396	14	0	382		TE_00000831_INT	LTR/Gypsy	-	0	0	34	3	0	31	0	0	180	17	0	163		TE_00000604_INT	LTR/Gypsy
TE_00001094_INT	LTR/Gypsy	-	0	0	358	0	0	358	0	0	434	0	0	434		rnd-5_family-5619	LINE/I-Jockey	TART-C_Dmel	0	0	3	0	0	3	0	0	167	0	0	167		TE_00000730_LTR	RC/Helitron	-	0	0	4	0	0	4	0	0	93	0	0	93		TE_00000696_LTR	LTR/Gypsy
TE_00000430_LTR	Unknown	-	0	0	30	1	0	29	0	0	108	59	0	49		rnd-1_family-30	LINE/CR1	Cr1a_Dmel	0	0	1477	0	337	1140	0	0	1901	0	534	1367		TE_00000526_INT	LTR/Pao	-	0	0	95	0	86	9	0	0	562	0	459	103		rnd-1_family-69	LINE/I-Jockey
TE_00001011_LTR	LTR/Gypsy	-	0	0	573	37	0	536	0	0	654	89	0	565		TE_00000953_INT	LTR/Gypsy	McClintock_Dmel	0	0	964	0	0	964	0	0	1506	0	0	1506		rnd-1_family-139	LTR/Gypsy	-	0	0	52	0	0	52	0	0	427	0	0	427		TE_00000083	LINE/R1
rnd-1_family-48	LINE/R1	-	0	0	314	28	0	286	0	0	338	87	0	251		rnd-1_family-31	LINE/I-Jockey	F-element_Dmel	9	0	52	0	0	61	2	0	279	0	0	281		rnd-5_family-3297	DNA/TcMar-Tc1	-	0	0	90	12	0	78	0	0	462	83	0	379		rnd-1_family-159	Unknown
TE_00001218	DNA/hAT-Ac	-	121	0	288	0	0	409	115	0	305	0	0	420		rnd-1_family-53	DNA/TcMar-Tc1	Bari1_Dmel	0	0	60	0	0	60	0	0	266	0	0	266		rnd-1_family-185	DNA/Maverick	-	0	0	22	0	8	14	0	0	159	0	44	115		TE_00000727_LTR	LTR/Gypsy
TE_00000979_LTR	LTR/Gypsy	-	0	0	114	0	0	114	0	0	178	0	0	178		TE_00000596_INT	LTR/Gypsy	-	0	0	173	0	6	167	0	0	207	0	4	203		TE_00000019	LINE/I-Jockey	-	0	0	0	0	0	0	0	0	1	0	0	1		TE_00000061	LINE/I-Jockey
TE_00000858_INT	LTR/Pao	-	0	0	81	2	0	79	0	0	144	39	0	105		TE_00000373_INT	LTR/Gypsy	Stalker_Dmel	0	0	96	0	0	96	0	0	282	0	0	282		TE_00000000	Unknown	-	0	0	11	0	0	11	0	0	73	0	0	73		rnd-1_family-33	LINE/I-Jockey
TE_00000934_LTR	LTR/Gypsy	-	0	0	343	0	0	343	3	0	379	0	0	382		TE_00000642_INT	DNA/CMC-Transib	-	0	0	21	0	0	21	0	0	58	0	0	58		TE_00000930_LTR	LTR/Copia	-	0	0	38	0	0	38	0	0	183	0	0	183		rnd-1_family-45	LINE/CR1
TE_00000349_INT	LTR/Pao	-	0	0	21	0	21	0	0	0	70	0	69	1		TE_00000680_LTR	LTR/Copia	Xanthias_Dmel	0	0	14	0	0	14	0	0	82	0	0	82		rnd-5_family-4115	LINE/I-Jockey	-	0	0	68	0	0	68	0	0	150	0	0	150		TE_00000599_INT	LTR/Gypsy
TE_00001192_LTR	Unknown	-	8	0	4	0	0	12	2	0	61	0	0	63		TE_00000101	LINE/R1	R1A1-element_Dmel	0	0	138	0	0	138	0	0	388	0	0	388		TE_00000412	DNA/PIF-Harbinger	-	0	0	17	0	0	17	0	0	126	0	0	126		TE_00000766_LTR	LTR/Gypsy
TE_00000414_LTR	LTR/Gypsy	-	0	0	111	25	0	86	0	0	135	82	0	53		TE_00000172	LINE/I	Ivk_Dmel	0	0	505	0	0	505	0	0	846	0	0	846		rnd-1_family-46	Unknown	-	0	0	13	0	0	13	0	0	31	0	0	31		TE_00000384_LTR	LTR/Gypsy
TE_00001049_LTR	LTR/Gypsy	-	0	0	96	1	0	95	0	0	102	15	0	87		TE_00000726_LTR	LTR/Gypsy	Tabor_Dmel	0	0	12	0	0	12	0	0	72	0	0	72		TE_00000863_LTR	LTR/Gypsy	-	17	0	4	0	0	21	1	0	5	0	0	6		TE_00001006	LINE/R1
TE_00000814_LTR	LTR/Gypsy	-	0	0	55	1	0	54	0	0	59	12	0	47		rnd-1_family-11	LINE/I-Jockey	Doc_Dmel	1	0	60	0	0	61	2	1	103	0	0	106		rnd-1_family-28	RC/Helitron	-	0	0	6	0	0	6	0	0	48	0	0	48		rnd-1_family-87	LINE/R1
TE_00001091_INT	LTR/Pao	-	0	0	1005	0	0	1005	0	0	909	0	0	909		rnd-1_family-67	LINE/R1	R1A1-element_Dmel	0	0	468	0	0	468	0	1	569	0	0	570		TE_00000958_LTR	LTR/Gypsy	-	0	0	37	0	2	35	0	0	71	3	3	65		TE_00000495_INT	LTR/Pao
TE_00000807_LTR	LTR/Gypsy	-	0	0	17	0	4	13	0	0	29	0	12	17		TE_00000730_LTR	LTR/Gypsy	412_Dmel	0	0	20	0	0	20	0	0	49	0	0	49		rnd-1_family-208	LINE/I-Jockey	-	0	0	414	0	0	414	0	0	2309	0	0	2309		TE_00000544_INT	LINE
rnd-1_family-136	SINE/5S	-	0	0	0	0	0	0	0	0	0	0	0	0		rnd-4_family-354	DNA/CMC-Transib	transib2_Dmel	0	0	703	0	113	590	0	0	892	0	0	892		TE_00001517_INT	LTR/Gypsy	-	0	0	71	0	0	71	0	0	223	0	0	223		TE_00000660	LTR/Pao
TE_00000605_LTR	Unknown	-	0	0	43	0	0	43	0	7	34	0	0	41		rnd-5_family-2016	LINE/I	I-element_Dtei	0	0	1808	0	418	1390	0	0	2479	0	593	1886		TE_00001356_INT	LTR/Gypsy	-	0	0	78	0	17	61	0	0	412	0	101	311		TE_00000853_INT	LTR/Gypsy
rnd-1_family-2	LINE/I-Jockey	-	173	0	53	0	0	226	79	0	140	0	0	219		TE_00000469_INT	LTR/Copia	copia_Dmel	0	0	9	0	0	9	0	0	0	0	0	0		TE_00001315_INT	LTR/Gypsy	-	0	0	66	0	0	66	0	0	374	0	0	374		TE_00000403_LTR	LTR/Gypsy
TE_00000401_LTR	LTR/Gypsy	-	0	0	591	45	344	202	0	0	412	57	229	126		TE_00000446_INT	LTR/Gypsy	412_Dmel	16	0	3	0	0	19	0	0	11	0	0	11		TE_00001035_LTR	LTR/Gypsy	-	0	0	93	0	0	93	0	0	532	0	0	532		rnd-5_family-5471	LINE/I-Jockey
TE_00000655_INT	LINE/I-Jockey	-	0	0	2007	0	29	1978	0	0	1845	0	118	1727		TE_00000508_INT	LTR/Gypsy	invader3_Dmel	0	0	1650	0	1	1649	0	0	2228	0	337	1891		TE_00001411_LTR	LTR/Copia	-	0	0	115	0	54	61	0	0	680	0	367	313		TE_00000553_INT	LTR/Gypsy
TE_00000863_INT	LTR/Gypsy	-	0	0	633	0	0	633	0	0	545	0	0	545		TE_00000764_INT	LTR/Copia	-	50	0	1913	0	0	1963	10	0	1811	0	6	1815		rnd-1_family-125	Unknown	-	0	0	63	0	0	63	0	0	291	0	0	291		TE_00000606_LTR	LTR/Gypsy
rnd-5_family-4613	LINE/I-Jockey	-	0	25	829	0	0	854	0	7	766	0	0	773		TE_00000249	LTR/Gypsy	-	56	0	6	0	0	62	37	0	7	0	0	44		TE_00000553_INT	LTR/Pao	-	0	0	81	0	33	48	0	0	466	1	340	125		TE_00000438_INT	LTR/Pao
TE_00000980_INT	LTR/Copia	-	0	0	136	0	0	136	0	0	156	0	0	156		TE_00000911_INT	LTR/Gypsy	Stalker2_Dmel	35	0	0	0	0	35	5	0	0	0	0	5		rnd-4_family-1168	LINE/I-Jockey	-	0	0	52	0	0	52	0	0	57	0	0	57		rnd-1_family-14	LINE/R1-LOA
TE_00001113_LTR	LINE/L1	-	0	0	139	0	0	139	0	0	71	0	0	71		rnd-1_family-93	LTR/Gypsy	Quasimodo_Dmel	72	0	9	0	0	81	13	0	41	0	0	54		TE_00000892_INT	LTR/Gypsy	-	0	0	63	0	0	63	0	0	127	0	0	127		TE_00000903_INT	LTR/Gypsy
TE_00001140_INT	LTR/Gypsy	-	0	0	2442	473	0	1969	0	0	1891	1291	0	600		rnd-5_family-4065	LINE/I	Ivk_Dmel	139	0	1184	0	0	1323	197	0	1586	0	0	1783		TE_00001100_INT	LTR/Pao	-	0	0	127	0	108	19	0	0	335	0	251	84		TE_00000411_INT	LTR/Gypsy
TE_00001228_LTR	LTR/Gypsy	-	0	0	127	0	0	127	0	0	51	2	0	49		rnd-5_family-1864	LTR/Gypsy	Circe_Dmel	0	0	1240	0	99	1141	0	0	1223	0	183	1040		TE_00000578_LTR	LTR/Gypsy	-	0	0	127	0	0	127	0	0	504	0	0	504		TE_00000707_INT	LTR/Gypsy
TE_00000079	LINE/R1	-	0	0	589	5	0	584	0	0	429	22	0	407		TE_00000071	LINE/R1	Rt1b_Dmel	0	0	10	0	0	10	0	0	47	0	0	47		TE_00000968_INT	LTR/Gypsy	-	0	0	338	0	0	338	0	0	1654	0	0	1654		TE_00000409_INT	LTR/Gypsy
TE_00000634_INT	LTR/Pao	-	0	0	256	0	0	256	0	0	173	0	0	173		TE_00000067	LINE/I-Jockey	-	0	0	36	0	0	36	0	0	22	0	0	22		TE_00001071_INT	LTR/Gypsy	-	0	0	119	0	0	119	0	0	676	0	0	676		TE_00000884_LTR	LTR/Gypsy
TE_00000803_INT	LTR/Pao	-	0	0	536	0	0	536	0	0	375	0	0	375		TE_00000380_INT	LTR/Pao	diver_Dmel	0	0	650	0	0	650	0	0	748	0	0	748		rnd-4_family-152	LINE/R1-LOA	-	3	1	119	6	1	116	12	4	412	38	0	390		TE_00000432_LTR	LTR/Gypsy
TE_00000946_INT	LTR/Gypsy	-	0	0	187	0	0	187	0	0	73	0	0	73		rnd-5_family-5073	LINE/I-Jockey	TART-A_Dmel	0	0	20	0	0	20	0	0	125	0	0	125		TE_00001015_LTR	LTR/Pao	-	0	0	176	0	0	176	0	0	655	0	0	655		rnd-1_family-18	LINE/R1-LOA
TE_00000650_INT	LTR/Gypsy	-	0	0	220	0	0	220	0	0	365	0	0	365		TE_00000517_INT	LTR/Copia	1731_Dmel	0	0	837	0	0	837	0	0	547	0	0	547		TE_00000995_INT	LTR/Gypsy	-	0	0	326	55	2	269	0	0	1642	169	59	1414		TE_00000689_LTR	LTR/Gypsy
rnd-5_family-1997	DNA/Maverick	-	0	0	15	0	0	15	0	0	5	0	0	5		TE_00000108	LINE/I-Jockey	Doc_Dmel	0	0	187	0	0	187	0	0	68	0	0	68		TE_00000009	LINE/R1	-	0	0	167	0	0	167	0	0	523	0	0	523		TE_00000443_LTR	LTR/Gypsy
TE_00001200_INT	LTR/Pao	-	0	0	198	0	0	198	0	0	85	0	0	85		TE_00000954_INT	LTR/Gypsy	412_Dmel	0	0	225	0	0	225	0	0	68	0	0	68		TE_00000045	Satellite	-	0	0	62	0	0	62	0	0	113	0	0	113		TE_00000672_INT	LTR/Gypsy
TE_00001248_INT	LTR/Gypsy	-	0	0	677	0	0	677	0	0	507	0	0	507		rnd-1_family-117	LTR/Gypsy	gypsy4_Dmel	93	0	414	0	0	507	8	0	370	0	0	378		TE_00000733_INT	LTR/Gypsy	-	0	0	4	0	1	3	0	0	16	0	9	7		TE_00000772_INT	LTR/Pao
TE_00000844_INT	LTR/Gypsy	-	6	0	455	0	5	456	0	0	203	0	1	202		TE_00000633_INT	LTR/Pao	ninja_Dsim	1	0	805	0	0	806	0	0	887	0	0	887		TE_00001172_INT	LTR/Gypsy	-	0	0	184	0	0	184	0	0	654	0	0	654		TE_00000391_INT	LTR/Gypsy
TE_00000371_INT	LTR/Gypsy	-	0	0	256	0	0	256	0	0	73	0	0	73		TE_00000906_LTR	DNA/hAT-Ac	-	107	39	1201	0	0	1347	131	68	1495	0	0	1694		TE_00001492_LTR	LTR/Gypsy	-	99	0	462	0	52	509	305	0	2226	0	470	2061		TE_00000882_LTR	LTR/Gypsy
TE_00000892_INT	LTR/Gypsy	-	0	0	1898	0	0	1898	0	0	1632	0	0	1632		TE_00000923_INT	LTR/Copia	Xanthias_Dmel	0	0	634	0	0	634	0	0	652	0	6	646		TE_00000522_LTR	LTR/Gypsy	-	0	0	183	0	0	183	0	0	348	0	0	348		rnd-1_family-47	LTR/Gypsy
TE_00000463_INT	LTR/Gypsy	-	0	0	1767	0	0	1767	0	0	1306	0	0	1306		rnd-1_family-3	LINE/I-Jockey	jockey_Dmel	0	0	507	0	0	507	0	0	267	0	0	267		TE_00001393_INT	LTR/Gypsy	-	141	0	2	0	0	143	118	0	16	0	0	134		rnd-5_family-3181	LTR/Gypsy
TE_00000930_INT	LTR/Gypsy	-	0	0	463	0	0	463	0	0	178	0	0	178		rnd-1_family-4	LINE/I-Jockey	X-element_Dmel	0	0	3080	4	0	3076	0	0	3398	403	0	2995		TE_00001425_INT	LTR/Pao	-	0	0	110	0	0	110	0	0	422	0	0	422		TE_00000785_LTR	LTR/Gypsy
TE_00000912_INT	LTR/Gypsy	-	0	0	507	0	0	507	0	0	233	0	0	233		rnd-1_family-152	LINE/R1	Rt1b_Dmel	0	0	938	69	0	869	0	0	838	125	0	713		TE_00001220_INT	LTR/Pao	-	0	0	210	0	0	210	0	0	859	0	0	859		TE_00000795_INT	LTR/Gypsy
TE_00000865_INT	LTR/Pao	-	0	0	454	0	0	454	0	0	214	0	0	214		rnd-1_family-262	LINE/R1	R1A1-element_Dmel	0	0	633	0	0	633	0	0	527	0	0	527		TE_00001179_INT	LTR/Gypsy	-	0	0	266	0	0	266	0	0	663	0	0	663		TE_00000563_INT	LTR/Gypsy
TE_00000895_INT	LTR/Gypsy	-	0	0	957	0	0	957	0	0	588	0	0	588		TE_00000399_INT	LTR/Gypsy	-	0	0	2011	0	0	2011	0	0	1952	0	0	1952		rnd-3_family-120	LINE/R1-LOA	-	0	0	656	0	134	522	0	0	3630	0	800	2830		TE_00000526_LTR	LTR/Gypsy
TE_00000848_INT	LTR/Pao	-	0	0	58	0	0	58	0	0	34	12	0	22		rnd-1_family-55	LINE/R1-LOA	-	606	12	947	0	0	1565	183	9	1179	0	0	1371		rnd-4_family-233	LINE/R1-LOA	bilbo_Dsub	0	0	350	1	10	339	0	18	1281	2	28	1269		TE_00000424_INT	LTR/Gypsy
TE_00000591_INT	LTR/Pao	-	0	0	798	0	0	798	0	0	404	0	0	404		TE_00000696_INT	LTR/Gypsy	gypsy10_Dmel	530	0	227	0	0	757	169	0	216	0	0	385		rnd-5_family-2766	LINE/I-Jockey	spock_Dmir	0	0	192	0	0	192	0	0	543	0	0	543		TE_00000405_INT	Unknown
TE_00000955_INT	LTR/Gypsy	-	0	0	996	0	0	996	0	0	571	0	0	571		rnd-1_family-114	LINE/R1	R1A1-element_Dmel	36	0	1491	0	0	1527	66	5	1611	0	0	1682		TE_00001070_LTR	LTR/Pao	-	12	0	603	13	24	578	16	0	2895	35	505	2371		TE_00000943_INT	LTR/Gypsy
TE_00000590_INT	LTR/Pao	-	0	0	771	0	0	771	0	0	343	0	0	343		rnd-1_family-153	LINE/R1	R1A1-element_Dmel	0	0	181	0	0	181	0	0	113	0	0	113		rnd-1_family-40	LINE/R1	-	0	0	532	0	0	532	0	0	2942	0	0	2942		TE_00000885_INT	LTR/Pao
TE_00000639_INT	LTR/Pao	-	0	0	862	0	0	862	0	0	429	0	0	429		TE_00000588_LTR	LTR/Gypsy	invader4_Dmel	699	0	128	0	0	827	4	0	302	0	0	306		TE_00000764_INT	LTR/Gypsy	-	0	0	384	0	0	384	0	0	1271	0	0	1271		TE_00000852_LTR	LTR/Pao
TE_00000996_INT	LINE/I-Jockey	-	0	0	998	0	0	998	0	0	529	5	2	522		TE_00000463_LTR	LTR/Gypsy	gypsy10_Dmel	593	0	61	0	0	654	19	0	19	0	0	38		rnd-5_family-2356	LINE/I-Jockey	-	0	0	398	0	0	398	0	0	1931	0	0	1931		TE_00000540_INT	LTR/Gypsy
rnd-5_family-1994	DNA/Maverick	-	632	0	10	0	0	642	175	0	9	0	0	184		rnd-5_family-2442	LINE/I-Jockey	G2_Dmel	0	0	380	0	0	380	0	0	471	0	0	471		TE_00000938_INT	LTR/Gypsy	-	410	0	18	0	0	428	1097	0	32	0	0	1129		TE_00000550	LINE/I-Jockey
TE_00000334_INT	LTR/Copia	-	0	0	633	0	0	633	0	0	208	0	0	208		TE_00000836_INT	LTR/Gypsy	Idefix_Dmel	563	0	2196	0	0	2759	694	0	1738	0	0	2432		rnd-4_family-317	LINE/R1-LOA	-	0	4	774	9	16	753	0	6	3530	67	108	3361		TE_00000380_INT	LTR/Pao
TE_00000604_INT	LTR/Gypsy	-	0	0	1021	79	0	942	0	0	483	118	0	365		rnd-5_family-397	LINE/R1	Rt1b_Dmel	0	0	2283	108	10	2165	0	0	2317	717	37	1563		TE_00001137_INT	LTR/Gypsy	-	430	0	16	0	0	446	1018	0	47	0	0	1065		TE_00000765_INT	LTR/Pao
rnd-5_family-2622	LINE/I-Jockey	-	887	0	595	16	0	1466	204	0	621	36	0	789		TE_00000811_INT	LTR/Gypsy	-	1029	11	523	0	1	1562	204	18	891	0	4	1109		TE_00001126_INT	LTR/Gypsy	-	0	0	791	157	0	634	0	0	3803	699	0	3104		TE_00000871_INT	LTR/Gypsy
TE_00000818_LTR	Unknown	-	0	0	1255	0	96	1159	0	0	655	0	285	370		TE_00000553	LINE/I-Jockey	TART-B_Dmel	0	0	2816	0	0	2816	0	0	1965	0	0	1965		rnd-5_family-3633	LINE/I-Jockey	-	0	0	37	0	0	37	0	0	297	0	0	297		rnd-5_family-4358	LINE/R1-LOA
TE_00001268_INT	LTR/Copia	-	0	0	219	0	0	219	0	0	221	0	0	221		TE_00000809_INT	LTR/Gypsy	Tirant_Dmel	0	0	908	0	0	908	0	0	442	0	0	442		TE_00000852_INT	LTR/Gypsy	-	0	0	381	0	0	381	0	0	951	0	0	951		TE_00000002	LINE/R1-LOA
TE_00000428_INT	LTR/Gypsy	-	0	0	971	0	0	971	0	0	332	0	0	332		TE_00000685_INT	LTR/Pao	diver2_Dmel	0	43	2442	0	0	2485	0	15	2108	0	0	2123		TE_00001279_INT	LTR/Gypsy	-	975	0	28	0	0	1003	3655	0	174	0	0	3829		TE_00000375_INT	LTR/Gypsy
TE_00000669_INT	LTR/Pao	-	0	0	921	0	0	921	0	0	292	0	0	292		TE_00000848_INT	LTR/Gypsy	gypsy3_Dmel	2334	0	124	0	0	2458	1112	0	394	0	0	1506		TE_00001002_INT	LTR/Gypsy	-	0	0	164	4	0	160	0	0	586	38	0	548		TE_00000655_INT	LTR/Pao
TE_00000535_INT	LTR/Pao	-	0	0	1052	0	0	1052	0	0	392	0	0	392		TE_00000983_INT	LTR/Gypsy	-	4209	0	292	0	0	4501	3622	0	584	0	0	4206		TE_00001360_LTR	LTR/Gypsy	-	0	0	611	0	0	611	0	0	1562	0	0	1562		TE_00001016_INT	LTR/Gypsy
TE_00001115_INT	LTR/Pao	-	0	0	1291	0	0	1291	0	0	557	0	0	557		TE_00000699_INT	LTR/Pao	GATE_Dmel	0	0	4572	3630	90	852	0	0	3832	2446	425	961		TE_00001314_LTR	LTR/Gypsy	-	0	0	1647	33	19	1595	0	0	7225	228	80	6917		TE_00000695_INT	LTR/Pao
TE_00000530_INT	LTR/Pao	-	0	0	190	0	0	190	0	0	78	0	0	78		TE_00000147	LINE/R1	R1A1-element_Dmel	0	0	2106	0	0	2106	0	0	382	0	0	382		TE_00000886_INT	LTR/Gypsy	-	0	0	1028	0	0	1028	0	0	3477	0	0	3477		rnd-5_family-3995	LINE/R2
TE_00000797_INT	LTR/Gypsy	-	0	0	2647	0	0	2647	0	0	1652	0	0	1652		TE_00000571_INT	LTR/Gypsy	-	4150	0	1363	0	0	5513	638	0	3283	0	0	3921		TE_00001018_INT	LTR/Gypsy	-	0	0	1422	0	0	1422	0	0	4843	0	0	4843		rnd-1_family-67	LINE/R1-LOA
TE_00000691_INT	LTR/Copia	-	0	0	262	0	0	262	0	0	121	0	0	121		TE_00000963_INT	LTR/Gypsy	gypsy4_Dmel	2982	0	413	0	0	3395	178	0	751	0	0	929		TE_00000849_INT	LTR/Gypsy	-	0	0	748	0	0	748	0	0	2281	0	0	2281		TE_00000824_INT	LTR/Pao
TE_00000780_INT	LTR/Gypsy	-	0	0	1344	0	0	1344	0	0	354	0	0	354		TE_00000975_LTR	LTR/Copia	1731_Dmel	0	0	3319	4	0	3315	0	0	1661	7	0	1654		TE_00001098_INT	LTR/Gypsy	-	15	0	1705	0	0	1720	20	0	4183	0	0	4203		TE_00000345_INT	LTR/Pao
TE_00000619_LTR	Unknown	-	3388	0	19	0	0	3407	1958	0	18	0	0	1976		TE_00000829_INT	LTR/Gypsy	Tabor_Dmel	2933	0	13	0	0	2946	3	0	29	0	0	32		TE_00001248_INT	LTR/Gypsy	-	223	0	1453	0	0	1676	446	0	1409	0	0	1855		TE_00000452_INT	LTR/Gypsy
TE_00001171_INT	LTR/Gypsy	-	0	0	133	0	0	133	0	0	83	0	0	83		rnd-1_family-135	LINE/I-Jockey	G2_Dmel	8	0	3281	0	0	3289	155	0	1679	0	0	1834		rnd-5_family-9746	LTR/Gypsy	-	4804	0	67	0	0	4871	11730	0	245	0	0	11975		TE_00000966_INT	LTR/Gypsy
TE_00001103_INT	LTR/Copia	-	0	0	2428	0	0	2428	0	0	689	0	0	689		TE_00000590_INT	LTR/Pao	3S18_Dmel	0	0	957	0	0	957	0	0	918	0	0	918																		TE_00000419_INT	LTR/Gypsy
TE_00000600_INT	LTR/Gypsy	-	0	0	2975	0	0	2975	0	0	1151	0	0	1151		TE_00000978_INT	LTR/Pao	roo_Dmel	0	0	1663	0	1616	47	0	0	1738	0	1433	305																		rnd-5_family-1762	LTR/Gypsy
TE_00000429_INT	LTR/Gypsy	-	2216	0	11	0	0	2227	439	0	7	0	0	446		TE_00000810_INT	LTR/Gypsy	HMS-Beagle2_Dmel	8821	0	2805	0	0	11626	1817	0	3942	0	0	5759																		TE_00000594_INT	LTR/Gypsy
TE_00000397_INT	LTR/Gypsy	-	2760	0	279	0	0	3039	827	0	184	0	0	1011
TE_00001030_INT	LTR/Gypsy	-	15	0	8137	0	0	8152	16	0	5333	0	0	5349
TE_00000412_INT	LTR/Gypsy	-	0	0	6360	0	0	6360	0	0	3316	0	0	3316
rnd-5_family-3284	LTR/Gypsy	-	3619	0	412	0	0	4031	1089	0	138	0	0	1227
rnd-5_family-863	LTR/Gypsy	-	3453	0	659	0	0	4112	675	0	554	0	0	1229
TE_00000223	LTR/Gypsy	-	6262	0	116	0	0	6378	2131	0	105	0	0	2236
TE_00000357_INT	LTR/Gypsy	-	6076	0	111	0	0	6187	1049	0	58	0	0	1107
TE_00000368_INT	LTR/Gypsy	-	8090	0	481	0	0	8571	2074	0	282	0	0	2356
TE_00000755_INT	LTR/Pao	ninja_Dsim	0	0	10067	0	0	10067	0	0	3512	0	0	3512
[truncated: 13 more columns]

## Sheet: S1,2,7,10,11
Fig. S1, S2, S7, S10, S11 (barplots)
Species	Assembly	Region	DNA	LINE	LTR	Other
Ccos	d101g	genome	0.0623253	0.0607611	0.0318558	0.146318
Daca	d101g	genome	0.00181947	0.0139746	0.000921333	0.0920308
Dalb	GCF_009650485	genome	0.0168954	0.0243262	0.0396522	0.045868
Damb	d101g	genome	0.0182493	0.0406034	0.0924717	0.0491331
Damb	d101g	flamlike5	0.00536209	0.0220994	0.433092	0.0181873
Dame	d101g	genome	0.0032045	0.0206535	0.0436968	0.145781
Dana	GCF_003285975	genome	0.0273276	0.0833651	0.213654	0.0778191
Dana	GCF_003285975	uni	0.0221898	0.0870839	0.687483	0.0374884
Dana	GCF_017639315	genome	0.0289132	0.0879184	0.214002	0.0581802
Dana	GCF_017639315	uni	0.0257751	0.118926	0.706951	0.0394522
Dana	d101g	genome	0.0276808	0.0595732	0.140276	0.0643856
Dana	d101g	uni	0.0473363	0.122081	0.641073	0.0419136
Dana	d15genomes	genome	0.0162427	0.0687374	0.162417	0.0599568
Dana	d15genomes	uni	0.0357315	0.0501731	0.651911	0.0554566
Dana	droAna2	genome	0.0234304	0.0823211	0.200165	0.104817
Dana	droAna2	uni	0.0143711	0.0800107	0.453659	0.0348218
Dara	d101g	genome	0.0138062	0.0252114	0.0690247	0.119151
Dari	GCF_001654025	genome	0.0114357	0.00230914	0.00240567	0.0106166
Dath	GCA_008121215	genome	0.0272942	0.0602914	0.123549	0.0811767
Dath	GCA_008121215	flamlike3	0.103529	0.114901	0.484864	0.130017
Dazt	GCA_005876895	genome	0.0323781	0.0629426	0.194273	0.0757721
Dazt	GCA_005876895	flamlike3	0.0680866	0.16926	0.573683	0.0780066
Dbia	GCF_000233415	genome	0.0271693	0.0285082	0.0712388	0.0552755
Dbia	GCF_018148935	genome	0.0293702	0.0489413	0.121174	0.0488323
Dbia	GCF_018148935	flam	0.00123551	0.0557997	0.685706	0.0391334
Dbia	d101g	genome	0.0299012	0.0409122	0.120604	0.0573136
Dbia	d101g	flam	0.0104839	0.0545365	0.693183	0.0473675
Dbia	d15genomes	genome	0.0353607	0.0361747	0.117761	0.054191
Dbia	d15genomes	flam	0.0221726	0.0414203	0.566958	0.0593169
Dbif	GCA_009664405	genome	0.0215537	0.0693336	0.153264	0.0835663
Dbif	GCA_009664405	flamlike5	0.0125297	0.0837249	0.650398	0.103286
Dbip	GCF_000236285	genome	0.0318841	0.0568352	0.0650508	0.0688548
Dbip	GCF_018153845	genome	0.0566951	0.0748918	0.117091	0.0984236
Dbip	GCF_018153845	uni	0.0875576	0.0849055	0.657763	0.0316198
Dbip	d101g	genome	0.0523366	0.0739639	0.122409	0.1028
Dbip	d101g	uni	0.0810048	0.0855905	0.641053	0.0515459
Dbip	d15genomes	genome	0.0321942	0.0559129	0.0981376	0.085588
Dbip	d15genomes	uni	0.0839006	0.0211325	0.593564	0.0878588
Dbir	GCA_008042755	genome	0.0147215	0.03487	0.0456456	0.0337947
Dboc	d101g	genome	0.0186838	0.0510015	0.0987319	0.0342503
Dbro	d101g	genome	0.0072586	0.0299354	0.0587119	0.112184
Dbun	GCA_008042815	genome	0.00976973	0.0147972	0.0243722	0.0317552
Dbus	GCF_011750605	genome	0.00290055	0.011435	0.00947051	0.013592
Dcard	d101g	genome	0.0141067	0.0082692	0.0638147	0.132392
Dcarr	d101g	genome	0.0250273	0.0400996	0.165253	0.164938
Ddun	d101g	genome	0.0165527	0.0163899	0.0391916	0.178879
Dele	GCF_000224195	genome	0.00847001	0.0284456	0.0916358	0.0216091
Dele	GCF_018152505	genome	0.0122314	0.0357317	0.142538	0.0209082
Dele	d101g	genome	0.0112256	0.0361416	0.123816	0.0407686
Dele	d101g	uni	0.0168164	0.073252	0.619383	0.0276717
Dequ	d101g	genome	0.0316268	0.0499231	0.178193	0.066392
Derc	d101g	genome	0.0140096	0.0943809	0.095166	0.112769
Dere	GCF_003286155	genome	0.00951845	0.0199516	0.112219	0.0263475
Dere	GCF_003286155	flam	0.00850273	0.112338	0.531105	0.016866
Dere	d101g	genome	0.0109092	0.056785	0.0380727	0.0149499
Dere	d101g	flam-3p	0.00591128	0.274936	0.364745	0.00763214
Dere	d101g	flam-5p	0.0104621	0.042529	0.638708	0.0110285
Dere	d15genomes	genome	0.00831531	0.0145472	0.0434289	0.0147551
Dere	d15genomes	flam	0.0133294	0.144447	0.504406	0.0102551
Dere	droEre1	genome	0.00418774	0.0493864	0.0861584	0.0229204
Dere	droEre1	flam	0.00591363	0.136155	0.548259	0.0246558
Deug	GCF_000236325	genome	0.0200077	0.0239917	0.0747709	0.0375154
Deug	GCF_018153835	genome	0.0224247	0.0240278	0.107777	0.0411127
Deug	d101g	genome	0.0216697	0.0236286	0.107801	0.0391693
Deug	d15genomes	genome	0.0294436	0.0331297	0.104783	0.0370486
Deug	d15genomes	flam-syn	0.0666907	0.237668	0.382801	0.0387
Dezo_mas	d101g	genome	0.0351958	0.0240659	0.103468	0.0580521
Dfic	GCF_000220665	genome	0.0189214	0.0261484	0.040318	0.041748
Dfic	GCF_000220665	flamlike1-old	0.0160196	0.00205413	0.393528	0.00607196
Dfic	GCF_018152265	genome	0.0190014	0.0330194	0.0909223	0.111514
Dfic	GCF_018152265	flam-syn	0.116209	0.062233	0.393094	0.128576
Dfic	GCF_018152265	flamlike1	0.155741	0.0418625	0.304663	0.0634679
Dfic	d101g	genome	0.0196949	0.0338993	0.0917844	0.109294
Dfic	d101g	flamlike1	0.180657	0.0492284	0.280964	0.0632907
Dfun	d101g	genome	0.00368874	0.0117035	0.0440957	0.0737328
Dfuy	d101g	genome	0.0381045	0.03594	0.189257	0.0636816
Dfuy	d101g	uni	0.310161	0.0687385	0.0939487	0.131659
Dgri	GCF_000005155	genome	0.0207428	0.0280891	0.122731	0.0773579
Dgri	GCF_018153295	genome	0.00205281	0.00818897	0.13859	0.156645
Dgri	d101g	genome	0.00153323	0.00715892	0.139524	0.15149
Dgri	droGri1	genome	0.013084	0.0275294	0.161025	0.113823
Dgua	GCF_900245975	genome	0.00445877	0.0145044	0.00675233	0.127222
Dhyd	GCF_003285905	genome	0.0120172	0.0136573	0.0302342	0.0260539
Dimm	d101g_fk05	genome	0.0192182	0.0220349	0.0265031	0.164563
Dimm	d101g_kari17	genome	0.00953066	0.030654	0.0300923	0.0807682
Dinn	GCF_004354385	genome	0.0376785	0.0125999	0.0133529	0.0922918
Dinn	GCF_004354385	flamlike4	0.0319888	0.0513718	0.438112	0.0926192
Dins	d101g	genome	0.0260214	0.045037	0.16093	0.0597278
Djam	d101g	genome	0.0272689	0.0460288	0.0915072	0.046046
Dkan	GCA_008042475	genome	0.0149563	0.0148504	0.0128397	0.022167
Dkik	GCF_000224215	genome	0.0269637	0.0423642	0.0472953	0.0454419
Dkik	GCF_018152535	genome	0.0260472	0.0431773	0.141137	0.0839166
Dkik	d101g	genome	0.0282703	0.0425421	0.137914	0.0877468
Dkur	d101g	genome	0.0233452	0.0465814	0.103611	0.15319
Dlit	d101g	genome	0.0115929	0.0418142	0.159159	0.161349
Dlow	GCA_008121275	genome	0.0330869	0.0432838	0.163431	0.0379044
Dlow	GCA_008121275	flamlike3-syn	0.0624007	0.0956005	0.597212	0.0506806
Dlow	GCA_008121275	flamlike5-syn	0.0467703	0.054444	0.196519	0.02563
Dmal_mal	d101g	genome	0.0299684	0.0782495	0.113811	0.129257
Dmal_mal	d101g	uni	0.0719339	0.118208	0.580699	0.0915411
Dmal_pal	d101g	genome	0.0306686	0.080144	0.109	0.128473
Dmal_pal	d101g	uni	0.0734793	0.133694	0.565968	0.0641725
Dmau	GCF_004382145	genome	0.00845313	0.0590161	0.121889	0.0249886
Dmau	GCF_004382145	flam	0.0298377	0.188972	0.649087	0.0288069
Dmau	d101g	genome	0.00502635	0.0303971	0.0480785	0.0271307
Dmau	d15genomes	genome	0.00543368	0.0470286	0.0548389	0.0121557
Dmel	d101g	genome	0.00917696	0.0420563	0.0883852	0.0176713
Dmel	d101g	flam	0.0174682	0.0756618	0.753849	0.0530671
Dmel	dm6	Cluster20A	0	0.0200737	0.866689	0
Dmel	dm6	Cluster38C1	0.0777659	0.526456	0.0659184	0.0179939
Dmel	dm6	Cluster38C2	0.30482	0.115483	0.459934	0.00326004
Dmel	dm6	Cluster42AB	0.0353182	0.169255	0.650559	0
Dmel	dm6	Cluster80F	0.0045892	0.484058	0.236789	0.00660982
Dmel	dm6	genome	0.0105336	0.0415781	0.11744	0.0165693
Dmel	dm6	flam	0.101381	0.12972	0.55582	0.0105172
Dmir	GCF_003369915	genome	0.0411398	0.0824344	0.230227	0.106012
Dmir	GCF_003369915	flamlike3	0.0534943	0.115638	0.593604	0.0905438
Dmir	GCF_003369915	flamlike5-syn	0.0385717	0.108066	0.371702	0.0322698
Dmoj	GCF_000005175	genome	0.0310607	0.0219681	0.0846122	0.0664294
Dmoj	GCF_000005175	uni	0.118719	0.0748225	0.312055	0.146401
Dmoj	GCF_018153725	genome	0.0258063	0.0166587	0.0471132	0.0354739
Dmoj	GCF_018153725	uni	0.284708	0.012184	0.0582909	0.0814277
Dmoj	GCF_018153725	uni2	0.109222	0.00120362	0.479884	0.0717304
Dmoj	d101g	genome	0.0268357	0.0151428	0.0438623	0.0395533
Dmoj	d15genomes	genome	0.0277398	0.0178031	0.0395546	0.0440057
Dmoj	d15genomes	uni	0.226494	0.0443613	0.137234	0.104087
Dmoj	droMoj2	genome	0.0347944	0.0124189	0.0858482	0.057881
Dmur	d101g	genome	0.00706924	0.012185	0.0356719	0.0683969
Dnan	GCA_020883555	genome	0.0013509	6.91656e-05	0.000146192	0.00208652
Dnav	GCF_001654015	genome	0.00820771	0.00147657	0.0016248	0.0112327
Dneo	d101g	genome	0.0256174	0.0473984	0.106073	0.0521889
Dnov	GCF_003285875	genome	0.00768056	0.0293188	0.0662135	0.1075
Dobs	GCF_002217835	genome	0.022372	0.0391989	0.0466865	0.044902
Dobs	GCF_018151105	genome	0.0278535	0.0520141	0.110661	0.0756351
Dobs	GCF_018151105	flamlike5-3p	0	0	0.587732	0.0891317
Dobs	GCF_018151105	flamlike5-5p	0.00494295	0.0535575	0.487155	0.117621
Dobs	d101g	genome	0.0371952	0.0439095	0.117022	0.070917
Dobs	d101g	flamlike5-3p	0.0319616	0.00187434	0.523303	0.0602725
Dobs	d101g	flamlike5-5p	0.00409861	0.118214	0.442184	0.0997928
Dobs	d101g	uni	0.0496046	0.0124234	0.681285	0.0488038
Dore	GCA_005876975	genome	0.00599261	0.0292177	0.187264	0.0547672
Dore	GCA_005876975	flam-syn-3p	0.017688	0.0951913	0.586595	0.0167231
Dore	GCA_005876975	flam-syn-5p	0.0464601	0.107835	0.443155	0.103914
Dosh	d101g	genome	0.0348705	0.0443916	0.0767473	0.0645849
Dosh	d101g	flamlike2	0.0196315	0.0652684	0.472355	0.171469
Dpac	GCA_020883565	genome	0	3.06446e-05	0	0.000969266
Dpar	d101g	genome	0.0398322	0.0824612	0.144507	0.129803
Dpar	d101g	uni	0.0593481	0.103175	0.624346	0.0895332
Dpau	d101g_L06	genome	0.0464609	0.0818851	0.235408	0.151663
Dpau	d101g_L12	genome	0.039423	0.0751826	0.215066	0.0796197
Dpec	GCA_008042775	genome	0.00685002	0.00941539	0.0162187	0.0419262
Dper	GCF_003286085	genome	0.0167681	0.0580818	0.180792	0.0763686
Dper	GCF_003286085	flamlike3	0.0249982	0.0685009	0.631602	0.0790697
Dper	GCF_003286085	flamlike5-syn-3p	0.0284141	0.0217147	0.211379	0.0145815
Dper	GCF_003286085	flamlike5-syn-5p	0.105669	0.137404	0.369642	0.0267688
Dper	d101g	genome	0.0102529	0.0367203	0.0726609	0.0333788
Dper	d101g	flamlike3	0.00306145	0.081266	0.501418	0.0417341
Dper	d15genomes	genome	0.0148366	0.0364165	0.11104	0.0471325
Dper	d15genomes	flamlike3	0	0.00462469	0.577504	0.0927202
Dper	droPer1	genome	0.0125559	0.0566706	0.125334	0.06645
Dpro	d101g	genome	0.032204	0.0322726	0.137355	0.0875323
Dpru	d101g	genome	0.0264251	0.0626725	0.0906388	0.069071
Dpse	GCF_009870125	genome	0.0129435	0.0303558	0.107395	0.0483067
Dpse	GCF_009870125	flamlike3	0.0205349	0.11179	0.44888	0.113465
Dpse	GCF_009870125	flamlike5-syn	0.0372361	0.0708213	0.306231	0.0199986
Dpse	d101g	genome	0.0100264	0.028549	0.0598148	0.0411681
Dpse	d15genomes	genome	0.010003	0.0403506	0.104581	0.0268061
Dpse	d15genomes	flamlike3	0.0146096	0.116376	0.526042	0.0535574
Dpse	dp3	genome	0.00539451	0.0125914	0.0154899	0.0246931
Dpsea_nig	d101g	genome	0.041712	0.0607655	0.107389	0.121372
Dpsea_nig	d101g	uni	0.0487827	0.0867643	0.612468	0.0407772
Dpsea_pse	d101g	genome	0.0361577	0.0864273	0.126751	0.101783
Dpsea_pse	d101g	uni	0.02081	0.0971855	0.727201	0.0436349
Dqua	d101g	genome	0.0104455	0.0259181	0.0681287	0.213254
Drepa	d101g	genome	0.00954102	0.00745575	0.0248147	0.0423578
Drepo	d101g	genome	0.0105567	0.0299651	0.0209606	0.0752511
Drho	GCF_000236305	genome	0.0302461	0.0491959	0.0831255	0.0597557
Drho	GCF_018152115	genome	0.0200956	0.050554	0.117974	0.0954147
Drho	d101g	genome	0.0229101	0.0516767	0.116616	0.0936198
Druf	d101g	genome	0.0353378	0.0322281	0.128221	0.0969836
Dsal	d101g	genome	0.0372666	0.0486595	0.185103	0.101935
Dsan	GCF_016746245	genome	0.0123845	0.0319138	0.115792	0.0279298
Dsan	GCF_016746245	flam	0.0950461	0.0696599	0.537879	0.0399693
Dsec	GCF_004382195	genome	0.00345856	0.0663682	0.121991	0.0331941
Dsec	GCF_004382195	flam-syn	0.018925	0.0772424	0.229095	0.0991279
Dsec	d101g	genome	0.00373547	0.064009	0.0656821	0.0781132
Dsec	d15genomes	genome	0.00323233	0.0596891	0.0758691	0.0212203
Dsec	d15genomes	flam-syn-3p	0.0132205	0.169456	0.669065	0.00698516
Dsec	d15genomes	flam-syn-5p	6.19614e-05	0.0740084	0.800392	0
Dsec	droSec1	genome	0.0069304	0.074502	0.102994	0.0621322
Dser	GCA_008042835	genome	0.0137263	0.0360054	0.0276597	0.0536738
Dser	GCF_002093755	genome	0.0221195	0.0370615	0.0549976	0.16454
Dsim	GCF_000754195	genome	0.00946584	0.0202417	0.0285458	0.00375477
Dsim	GCF_000754195	flam-old	0.0256567	0.147724	0.364894	0.00382423
Dsim	GCF_016746395	genome	0.00652872	0.0471113	0.062106	0.0107907
Dsim	GCF_016746395	flam	0	0.268595	0.508608	0.00328744
Dsim	GCF_016746395	flam_dup	0.0116791	0.147354	0.575421	0.0975843
Dsim	d101g	genome	0.00700903	0.0432659	0.0447544	0.0407149
Dsim	d101g	flam	0	0.244107	0.525288	0.0078627
Dsim	d15genomes	genome	0.00731548	0.0507678	0.0439354	0.0190838
Dsim	d15genomes	flam	0.00742786	0.0963238	0.694405	0.0166829
Dsim	droSim1	genome	0.00593063	0.0414803	0.0550866	0.0143968
Dsim	droSim1	flam	0	0.181832	0.405015	0.00483437
Dsp_affcha	d101g	genome	0.0307558	0.081874	0.169795	0.0539723
Dsp_mus	d101g	genome	0.00588022	0.00653973	0.0242453	0.0207335
Dspr	d101g	genome	0.00472718	0.00741698	0.00972433	0.0196362
Dstu	d101g	genome	0.0232942	0.0194342	0.0571386	0.0430435
Dsub	GCF_008121235	genome	0.00936627	0.00982406	0.0140463	0.0338482
Dsub	d101g	genome	0.00895069	0.0127266	0.0478145	0.0520315
Dsubp	GCF_014743375	genome	0.0640949	0.0850961	0.196915	0.0856476
Dsubp	GCF_014743375	flam	0.0430498	0.0799093	0.590385	0.0999596
Dsubp	d101g_L1	genome	0.0548524	0.087877	0.189312	0.113847
Dsubp	d101g_L1	flam	0.00608062	0.163859	0.574556	0.0699304
Dsuc	d101g	genome	0.0215585	0.0144177	0.0647331	0.121966
Dsuz	GCF_000472105	genome	0.0309617	0.0440564	0.0767535	0.0791797
Dsuz	GCF_013340165	genome	0.0540138	0.0705034	0.197843	0.109663
Dsuz	GCF_013340165	flam	0.0162199	0.050705	0.653108	0.123803
Dtak	GCF_000224235	genome	0.034232	0.0326564	0.0454865	0.109167
Dtak	GCF_018152695	genome	0.0283314	0.0188109	0.0424608	0.107539
Dtak	GCF_018152695	flam	0.0636289	0.0207258	0.281938	0.131152
Dtak	d101g	genome	0.0276858	0.0162207	0.043433	0.10503
Dtak	d101g	flam	0.0574831	0.0155152	0.295842	0.131965
Dtei	GCF_016746235	genome	0.00855188	0.0246596	0.103105	0.0461281
Dtei	GCF_016746235	flam	0.0522851	0.089586	0.516373	0.0396958
Dtei	d101g_2733	genome	0.0103731	0.0229934	0.113632	0.0446906
Dtei	d101g_2733	flam-3p	0.10613	0.126916	0.357772	0.0557775
Dtei	d101g_2733	flam-5p	0.00518664	0.0461749	0.513344	0.0380982
Dtei	d101g_CT02	genome	0.00799745	0.0221166	0.0950885	0.0371504
Dtei	d101g_CT02	flam	0.106886	0.142681	0.250777	0.0746265
Dtri	d101g	genome	0.0378401	0.0439994	0.0888619	0.0890153
Dtri	d15genomes	genome	0.0177014	0.027312	0.0498568	0.0798795
Dtris	d101g	genome	0.0200989	0.0299363	0.0784193	0.046436
Dtris	d101g	flamlike5-3p	0	0	0.585349	0.0538673
Dtris	d101g	flamlike5-5p	0.0170422	0.0413007	0.462658	0.0575151
Dtro	d101g	genome	0.0205735	0.0429661	0.193224	0.0478968
Dvar	d101g	genome	0.00953393	0.041649	0.0571278	0.0821295
Dvar	d101g	uni	0	0.00605685	0.647922	0.0276371
Dvir	GCF_003285735	genome	0.00921812	0.0351186	0.0857708	0.101278
Dvir	GCF_003285735	uni	0.00293049	0	0.813857	0.0233076
Dvir	GCF_003285735	uni2	0	0.009939	0.244506	0.0327125
Dvir	d101g	genome	0.00563083	0.0196405	0.0492655	0.0770337
Dvir	d101g	uni	NA	NA	NA	NA
Dvir	d101g	uni2	NA	NA	NA	NA
Dvir	d15genomes	genome	0.00687829	0.0272322	0.0663187	0.0679484
Dvir	d15genomes	uni	0	0.0141828	0.774995	0.00379412
Dvir	d15genomes	uni2	0.0142285	0.0027518	0.634128	0.0502106
Dvir	droVir2	genome	0.00910706	0.0294591	0.0845075	0.0839748
Dvir	droVir2	uni	0	0.00543115	0.650402	0.0365094
Dvir	droVir2	uni2	0.00563073	0	0.702389	0.0181637
Dwas	d101g	genome	0.000898087	0.00242747	0.000187814	0.132655
Dwil	GCF_000005925	genome	0.0262923	0.0417631	0.15106	0.0840722
Dwil	GCF_018902025	genome	0.027627	0.0612019	0.22293	0.0566723
Dwil	d101g	genome	0.0336894	0.0549975	0.184442	0.0922502
Dwil	d15genomes	genome	0.0275331	0.0448223	0.102336	0.0604342
Dyak	GCF_000005975	genome	0.0145686	0.0388222	0.118974	0.0356572
Dyak	GCF_000005975	flam	0.0577346	0.0781099	0.432225	0.0765977
Dyak	GCF_016746365	genome	0.0107763	0.0277255	0.114428	0.0356467
Dyak	GCF_016746365	flam	0.0605676	0.0885786	0.485029	0.0520775
Dyak	d101g	genome	0.0323103	0.0218388	0.0948741	0.0459187
Dyak	d101g	flam-3p	0.0691935	0.110117	0.470524	0.0476687
Dyak	d101g	flam-5p	0.00704368	0.0316927	0.589835	0.0584048
Dyak	d15genomes	genome	0.0115008	0.0204371	0.102663	0.0205288
Dyak	d15genomes	flam	0.014066	0.0536959	0.478753	0.0276379
Dyak	droYak2	genome	0.0162012	0.0385591	0.117385	0.0359618
Dyak	droYak2	flam	0.0642379	0.0797477	0.415735	0.0785346
Lcla	d101g	genome	0.142281	0.0791538	0.0798728	0.256125
Lcol	d101g	genome	0.146853	0.0591326	0.0477711	0.251192
Lmag	d101g	genome	0.149803	0.0953863	0.0456705	0.259655
Lmom	d101g	genome	0.119182	0.0436315	0.0449066	0.278961
Lsta	d101g	genome	0.149141	0.0789845	0.0517471	0.262286
Lvar	d101g	genome	0.0512654	0.0772851	0.0356239	0.137866
Sgra	d101g	genome	0.0227638	0.0162571	0.0274949	0.0513435
Shsu	d101g	genome	0.0828913	0.0654389	0.135609	0.129024
Smon	d101g	genome	0.118617	0.0677371	0.127154	0.105609
Spal	d101g	genome	0.0645965	0.0931322	0.0854714	0.112747
Zafr	d101g	genome	0.0126071	0.0172635	0.0694189	0.0409888
Zcam	d101g	genome	0.0201871	0.0244504	0.0545939	0.0842614
Zcap	d101g	genome	0.0230946	0.0225693	0.0884698	0.0433425
Zdav	d101g	genome	0.0255082	0.0136761	0.0396314	0.0402375
Zgab	d101g	genome	0.0117446	0.0178355	0.139041	0.101172
Zghe	d101g	genome	0.0299259	0.0246493	0.0708248	0.180482
Zind	d101g_16GNV01	genome	0.0172693	0.00816649	0.00703432	0.019795
Zind	d101g_BS02	genome	0.0178559	0.0266622	0.229775	0.0341407
Zind	d101g_CDD18	genome	0.0170461	0.0162204	0.0366598	0.101453
Zind	d101g_RCR04	genome	0.0122572	0.028639	0.224268	0.0314335
Zine	d101g	genome	0.00302179	0.00740182	0.037316	0.0918396
Zkol	d101g	genome	0.00554103	0.0425007	0.113472	0.082369
Zlac	d101g	genome	0.00526229	0.009154	0.0245424	0.0254768
Znig	d101g	genome	0.0204334	0.018909	0.0917853	0.0488727
Zorn	d101g	genome	0.0214944	0.0609395	0.115432	0.112015
Ztar	d101g	genome	0.0209775	0.0126299	0.0578175	0.04837
Ztsa	d101g	genome	0.00592654	0.0308909	0.0823963	0.0746301
Ztsa	d101g_car7-4	genome	0.00743834	0.0342377	0.083173	0.0755886
Zvit	d101g	genome	0.0140213	0.017782	0.0488538	0.0765596

[truncated: 10 more sheets: S3, S14, S15, S18, S19a,e-h, S19b,c, S23, S24, S25b, Sheet1]
